# Supplementary material for: Value-based decision-making between affective and non-affective memories
Source: iScience. 2024 Feb 24;27(3):109329. doi: 10.1016/j.isci.2024.109329 (PMC10933545; doi:10.1016/j.isci.2024.109329)
Supplement: Data S1. Numerical estimates underlying main figures [file mmc2.zip]

Archive with 8 entries (8 files):
- iScience_data_&_code/1001.mat
- iScience_data_&_code/fit_binary_choice_model_2LR_B_posneg.m
- iScience_data_&_code/input_grid_Bayesian_3_params_2LR_B_posneg.mat
- iScience_data_&_code/iScience_affective_memories_Figures_data.xlsx
- iScience_data_&_code/model_Likelihood_5p.m
- iScience_data_&_code/rescorla_wagner_2lr_posneg.m
- iScience_data_&_code/RL_2LR_B_posneg.m
- iScience_data_&_code/WoF_order.mat
