# Supplementary material for: Value-based decision-making between affective and non-affective memories
Source: iScience. 2024 Feb 24;27(3):109329. doi: 10.1016/j.isci.2024.109329 (PMC10933545; doi:10.1016/j.isci.2024.109329)
Supplement: Data S1. Numerical estimates underlying main figures [file mmc2.zip › iScience_data_&_code/fit_binary_choice_model_2LR_B_posneg.m]

% fit binary choice model
clear all;
clc
params=3; %Model with 3 params

load WoF_order
load('input_grid_Bayesian_3_params_2LR_B_posneg.mat') %%----> [LOAD] INPUT PARAMETER GRID


for i=1 %example data
blk=12; %total of 12 blocks
no_trl=40; %number of trials within a block    

id=1000+i;
load([num2str(id) '.mat']);
index=isnan(higher_prob_chosen);
chosen=higher_prob_chosen(index==0); %all choices better shape
better_shape_id=higher_prob_id(index==0);
outcomes=rewarded(index==0);

better_shape_out=double(better_shape_id==outcomes); %all better shape outcomes

start=1;
finish=no_trl;
QF1(length(inputs),blk)=zeros; %matrix to store likelihood [12 blocks]

for k=1:blk
    current_blk_choice=chosen(start:finish,1);
    current_blk_out=better_shape_out(start:finish,1);
    
    
    for t=1:length(inputs) %compute likelihood over the parameter space
        [param_like, NegLL]=RL_2LR_B_posneg(current_blk_out, current_blk_choice, inv_logit(inputs(t,1),1), inv_logit(inputs(t,2),1),exp(inputs(t,3)));
        QF1(t,k)=param_like;
    end
    
    QF1(:,k)=QF1(:,k)./sum(QF1(:,k)); %Normalise by total sum
    disp(k)
    
    start=start+no_trl;
    finish=finish+no_trl;
end

p1=linspace(-4.5951,4.5951,30); % actual parameter values here
p2=linspace(-4.5951,4.5951,30);
p3= linspace(log(0.1),log(100),30);


for k=1:blk %NOW integrate the normalised likelihood over the parameter space
    for bin=1:length(p1) %length of parameter bins
        a_pos(k,bin)=sum(QF1(inputs(:,1)==p1(bin),k));
        a_neg(k,bin)=sum(QF1(inputs(:,2)==p2(bin),k));
        beta(k,bin)=sum(QF1(inputs(:,3)==p3(bin),k));
    end
end


for k=1:blk %NOW integrate the parameter values over the distribution
    estimates_Bayesian(k,1)= inv_logit(sum(a_pos(k,:).*p1),1); %weighted mean of the parameter
    estimates_Bayesian(k,2)= inv_logit(sum(a_neg(k,:).*p2),1); %weighted mean of the parameter
    estimates_Bayesian(k,3)= exp(sum(beta(k,:).*p3)); %weighted mean of the parameter
    
    %-Neg LL/trial---------------------------------------------------------------------------
    
    current_blk_choice=chosen(1+(no_trl*(k-1)):no_trl*k,:);
    current_blk_out=better_shape_out(1+(no_trl*(k-1)):no_trl*k,:);
       
    
    %trialwise -NegLL store
    [param_like, NegLL]=RL_2LR_B_posneg(current_blk_out, current_blk_choice, estimates_Bayesian(k,1), estimates_Bayesian(k,2), estimates_Bayesian(k,3));
    estimates_Bayesian(k,4)= NegLL;
    
    %[aic,bic]=aicbic(estimates_Bayesian(blk,5)*length(rew),params,length(rew))
    %%AIC
    estimates_Bayesian(k,5)= (2*params)-(2*NegLL*(length(current_blk_out)));
    %% BIC
    estimates_Bayesian(k,6)= (-2*NegLL*(length(current_blk_out)))+(params*(log(length(current_blk_out))-log(2*pi)));
end
clearvars -except id sub a_pos a_neg beta estimates_Bayesian params inputs
save([num2str(id) '_Bayesian_estimates_2LR_B_posneg.mat'],'a_pos','a_neg','beta','estimates_Bayesian');
end
