# Supplementary material for: Value-based decision-making between affective and non-affective memories
Source: iScience. 2024 Feb 24;27(3):109329. doi: 10.1016/j.isci.2024.109329 (PMC10933545; doi:10.1016/j.isci.2024.109329)
Supplement: Data S1. Numerical estimates underlying main figures [file mmc2.zip › iScience_data_&_code/iScience_affective_memories_Figures_data.xlsx]

## Sheet: Figure2A
0	0.958333	0	0.977778	0.988889	0.966667	0.966667	0.977778	0.988889
0	0.825	0	0.988889	0.966667	0.922222	0.933333	0.988889	0.988889
0	0.941667	0	1	0.988889	0.944444	1	0.955556	0.966667
0	1	0	1	1	0.977778	0.988889	0.911111	0.955556
0	0.808333	0	0.866667	0.922222	0.855556	0.888889	0.9	0.777778
0	0.741667	0	0.844444	0.833333	0.855556	0.866667	0.877778	0.811111
0	0.875	0	0.988889	1	0.977778	0.944444	0.966667	0.866667
0	0.666667	0	0.966667	0.988889	0.955556	1	0.977778	0.988889
0	0.916667	0	0.977778	1	0.988889	1	0.988889	0.944444
0	0.841667	0	0.988889	1	0.988889	0.988889	0.977778	0.988889
0	0.5	0	0.933333	0.977778	0.722222	0.888889	0.866667	0.944444
0	0.708333	0	0.866667	0.988889	0.966667	0.888889	0.988889	0.988889
0	0.95	0	0.966667	0.944444	0.988889	0.944444	0.955556	0.988889
0	0.991667	0	0.988889	0.977778	0.988889	1	1	1
0	0.875	0	0.966667	0.977778	0.988889	0.988889	0.922222	0.977778
0	0.816667	0	0.988889	0.933333	0.966667	0.933333	0.944444	0.955556
0	0.808333	0	0.922222	0.955556	0.933333	0.888889	0.877778	0.944444
0	0.9	0	0.9	0.977778	0.955556	0.966667	0.977778	0.966667
0	0.833333	0	0.8	0.911111	0.944444	0.811111	0.9	0.855556
0	0.8	0	0.944444	0.966667	0.977778	0.977778	0.911111	0.933333
0	0.775	0	0.955556	0.944444	0.977778	0.822222	0.911111	0.866667
0	0.783333	0	0.988889	0.977778	0.988889	0.977778	0.955556	0.977778
0	0.816667	0	0.922222	0.966667	0.977778	0.9	0.988889	0.955556
0	0.575	0	NaN	0.755556	0.866667	0.988889	0.966667	0.833333
0	0.741667	0	0.933333	1	0.988889	0.955556	0.977778	0.922222
0	0.625	0	0.966667	0.933333	0.766667	0.911111	0.944444	0.888889
0	0.858333	0	0.744444	0.966667	0.911111	0.844444	0.977778	1
0	0.791667	0	0.955556	0.877778	0.877778	0.966667	0.9	0.922222
0	0.683333	0	0.966667	1	0.922222	0.966667	0.955556	0.955556
0	0.783333	0	0.988889	0.988889	0.988889	0.977778	0.988889	0.977778
0	0.858333	0	0.833333	0.977778	0.9	0.977778	0.888889	0.966667
0	0.533333	0	0.944444	0.877778	0.933333	0.811111	0.922222	0.888889
0	0.783333	0	0.966667	0.988889	0.911111	0.933333	0.977778	0.977778
0	0.925	0	0.955556	0.977778	0.977778	0.911111	0.988889	0.977778
0	0.675	0	0.944444	0.977778	1	1	1	0.977778
0	0.858333	0	0.977778	0.877778	0.955556	0.977778	0.866667	0.955556
0	0.941667	0	0.977778	1	0.955556	0.988889	0.933333	0.955556
0	0.733333	0	0.988889	0.966667	0.922222	0.944444	0.966667	0.944444
0	0.85	0	0.988889	0.977778	0.988889	1	0.966667	1
0	0.825	0	1	0.966667	0.966667	0.955556	0.966667	0.966667
0	0.5	0	0.911111	0.944444	0.888889	0.966667	0.922222	0.822222
0	0.925	0	0.977778	0.944444	0.977778	0.888889	0.988889	0.955556
0	0.925	0	0.911111	0.988889	0.955556	0.922222	0.977778	0.933333
0	0.675	0	0.977778	0.977778	0.922222	0.933333	0.922222	1
0	0.966667	0	0.966667	1	0.911111	1	0.955556	0.988889
	Baseline		Win	Loss	Blank	Win	Loss	Blank
				0.9			0.8

## Sheet: Figure2B
0.775	0.975	0.875	0.775	0.55	0.65	0.8	0.975	0.95	0.95	0.65	0.875		Bars are same order as in the figure
0.825	0.75	0.875	0.85	0.325	0.65	0.875	0.7	0.85	0.925	0.775	0.85		Rows are participants
0.8	0.8	0.45	0.775	0.6	0.75	0.85	0.775	0.725	0.4	0.55	0.575
0.75	0.9	0.675	0.775	0.675	0.55	0.85	0.8	0.9	0.675	0.45	0.875
0.85	0.95	0.875	0.925	0.65	0.7	0.9999	0.9999	0.75	0.9	0.925	0.725
0.825	0.425	0.75	0.575	0.625	0.45	0.925	0.975	0.975	0.725	0.65	0.525
0.85	0.725	0.825	0.7	0.55	0.55	0.75	0.65	0.775	0.825	0.575	0.575
0.9	0.95	0.85	0.925	0.725	0.4	0.9999	0.925	0.875	0.9999	0.875	0.55
0.75	0.95	0.825	0.975	0.7	0.85	0.875	0.9999	0.875	0.95	0.8	0.9999
0.9999	0.825	0.975	0.975	0.975	0.85	0.95	0.9999	0.9999	0.9999	0.9	0.9999
0.9999	0.9	0.875	0.825	0.4	0.45	0.9	0.45	0.925	0.9999	0.7	0.325
0.675	0.875	0.675	0.725	0.55	0.625	0.675	0.625	0.65	0.575	0.4	0.75
0.975	0.975	0.925	0.9999	0.8	0.975	0.975	0.9999	0.9999	0.85	0.9	0.675
0.9999	0.725	0.95	0.9999	0.575	0.75	0.95	0.95	0.975	0.9999	0.9999	0.925
0.925	0.875	0.95	0.9	0.7	0.75	0.975	0.9999	0.975	0.925	0.9999	0.85
0.9	0.975	0.925	0.95	0.95	0.725	0.975	0.9999	0.925	0.975	0.6	0.675
0.975	0.925	0.65	0.75	0.475	0.55	0.925	0.9	0.9	0.925	0.775	0.7
0.65	0.9	0.8	0.95	0.525	0.6	0.85	0.9	0.85	0.8	0.675	0.65
0.675	0.7	0.65	0.625	0.575	0.6	0.7	0.625	0.7	0.575	0.525	0.575
0.675	0.825	0.725	0.85	0.6	0.6	0.7	0.95	0.725	0.975	0.45	0.8
0.65	0.675	0.875	0.65	0.425	0.625	0.7	0.85	0.7	0.825	0.6	0.425
0.975	0.85	0.5	0.575	0.475	0.55	0.725	0.8	0.6	0.5	0.675	0.625
0.95	0.725	0.85	0.6	0.55	0.625	0.95	0.9	0.875	0.775	0.65	0.625
0.975	0.95	0.925	0.9999	0.925	0.975	0.9	0.9999	0.975	0.975	0.85	0.9999
0.85	0.95	0.825	0.85	0.65	0.775	0.95	0.925	0.9	0.925	0.525	0.425
0.975	0.7	0.975	0.975	0.9	0.85	0.9999	0.925	0.925	0.95	0.6	0.875
0.9999	0.875	0.95	0.925	0.5	0.15	0.925	0.95	0.775	0.95	0.575	0.5
0.65	0.95	0.425	0.85	0.475	0.4	0.85	0.975	0.7	0.575	0.475	0.775
0.7	0.775	0.75	0.85	0.625	0.675	0.75	0.8	0.85	0.775	0.65	0.525
0.975	0.575	0.9999	0.8	0.25	0.425	0.6	0.75	0.825	0.6	0.475	0.9
0.975	0.975	0.675	0.95	0.825	0.75	0.95	0.975	0.9999	0.975	0.85	0.8
0.875	0.9	0.875	0.875	0.55	0.725	0.925	0.85	0.875	0.875	0.625	0.55
0.875	0.975	0.825	0.7	0.425	0.525	0.775	0.9	0.475	0.9999	0.625	0.325
0.95	0.725	0.825	0.825	0.7	0.625	0.925	0.85	0.85	0.75	0.725	0.675
0.925	0.85	0.75	0.825	0.725	0.6	0.9	0.9	0.925	0.725	0.6	0.775
0.675	0.875	0.875	0.85	0.85	0.5	0.95	0.9	0.875	0.95	0.725	0.375
0.85	0.95	0.5	0.925	0.675	0.7	0.9	0.95	0.65	0.95	0.4	0.625
0.95	0.95	0.7	0.9999	0.775	0.5	0.9	0.85	0.85	0.875	0.75	0.625
0.9	0.7	0.975	0.95	0.525	0.975	0.925	0.9	0.95	0.8	0.625	0.85
0.95	0.9	0.925	0.925	0.575	0.475	0.875	0.9	0.9999	0.9	0.65	0.475
0.95	0.95	0.95	0.975	0.975	0.825	0.975	0.95	0.975	0.925	0.675	0.875
0.9	0.85	0.75	0.775	0.575	0.7	0.9	0.875	0.65	0.55	0.475	0.625
0.9	0.8	0.65	0.9	0.475	0.825	0.8	0.925	0.675	0.975	0.9	0.15
0.975	0.975	0.925	0.9999	0.675	0.75	0.9999	0.9999	0.975	0.9999	0.275	0.85
0.975	0.975	0.95	0.9999	0.6	0.825	0.9999	0.975	0.9999	0.9	0.925	0.65
0.925	0.775	0.95	0.65	0.6	0.725	0.925	0.95	0.875	0.85	0.45	0.375
0.875	0.775	0.825	0.475	0.8	0.55	0.95	0.75	0.775	0.85	0.7	0.65
0.4	0.95	0.825	0.7	0.525	0.5	0.75	0.85	0.925	0.8	0.575	0.8
0.925	0.9999	0.975	0.9	0.625	0.35	0.9999	0.9	0.85	0.9999	0.65	0.725
0.925	0.95	0.85	0.9	0.95	0.625	0.9999	0.9	0.875	0.85	0.775	0.325
0.925	0.65	0.85	0.6	0.575	0.525	0.95	0.525	0.825	0.65	0.65	0.525
0.675	0.925	0.875	0.85	0.55	0.875	0.75	0.975	0.95	0.95	0.7	0.4
0.925	0.9999	0.8	0.9	0.45	0.825	0.925	0.925	0.675	0.975	0.475	0.55
0.675	0.875	0.6	0.45	0.7	0.425	0.8	0.625	0.625	0.575	0.55	0.525
0.875	0.875	0.975	0.875	0.975	0.55	0.95	0.85	0.95	0.95	0.35	0.975
0.725	0.975	0.6	0.95	0.625	0.725	0.85	0.5	0.9	0.975	0.625	0.25
0.925	0.975	0.725	0.95	0.45	0.775	0.975	0.9999	0.875	0.925	0.8	0.875
0.9999	0.925	0.9	0.975	0.6	0.65	0.975	0.9	0.7	0.9	0.75	0.675
0.825	0.85	0.65	0.7	0.65	0.6	0.975	0.975	0.9999	0.975	0.4	0.825
0.725	0.875	0.775	0.875	0.8	0.9	0.825	0.875	0.95	0.975	0.575	0.45
0.95	0.9999	0.975	0.875	0.65	0.25	0.975	0.925	0.75	0.9999	0.9999	0.9999
0.9999	0.975	0.7	0.975	0.725	0.95	0.975	0.975	0.675	0.95	0.375	0.5
0.925	0.95	0.95	0.875	0.75	0.875	0.9999	0.9999	0.9999	0.925	0.975	0.925
0.675	0.9999	0.825	0.9	0.575	0.925	0.95	0.95	0.975	0.95	0.975	0.925
0.775	0.975	0.85	0.875	0.675	0.575	0.875	0.875	0.825	0.9999	0.425	0.625
0.875	0.775	0.525	0.425	0.6	0.575	0.85	0.85	0.85	0.85	0.55	0.5
0.975	0.6	0.775	0.825	0.55	0.35	0.8	0.775	0.925	0.775	0.775	0.5
0.9999	0.975	0.85	0.85	0.875	0.75	0.9	0.9999	0.9	0.85	0.825	0.425
0.825	0.85	0.975	0.925	0.6	0.6	0.975	0.875	0.875	0.9	0.625	0.9
0.9	0.825	0.5	0.65	0.5	0.575	0.95	0.825	0.225	0.775	0.5	0.55
0.925	0.9	0.8	0.825	0.9999	0.65	0.9999	0.925	0.9999	0.9999	0.5	0.15
0.45	0.6	0.475	0.575	0.575	0.775	0.5	0.7	0.625	0.75	0.625	0.725
0.775	0.825	0.8	0.75	0.525	0.725	0.75	0.8	0.65	0.85	0.55	0.475
0.925	0.75	0.925	0.875	0.75	0.625	0.9	0.875	0.95	0.9	0.425	0.775

## Sheet: Figure3A
2.5174	2.57884	1.06672	0.320085	2.42677
1.70575	2.85404	2.31573	3.49346	2.23645
3.03135	0.333212	1.55626	1.95761	1.9053
0.323842	0.958829	4.33855	0.319475	3.4785
1.32282	1.67763	1.96617	0.320282	2.03927
3.06701	0.505147	1.74719	3.31233	0.968627
3.76832	0.661053	1.36767	0.324577	3.89762
0.844212	2.05804	2.39732	0.487978	0.419011
2.31004	2.56457	3.44468	0.322835	1.56048
2.04625	2.79492	2.39356	3.42513	1.52439
0.991908	1.06279	0.580107	0.596092	3.74573
1.10325	0.857833	3.15312	0.282967	1.16629
1.78131	2.2689	2.50175	2.59457	0.59133
0.581733	0.419236	1.95109	2.28904	3.41782
4.33648	0.321736	3.71394	0.325343	5.75615
0.419635	1.97985	0.342637	1.03797	2.20754
1.30014	1.60158	1.14488	0.00141386	1.59818
2.65992	0.387444	3.95098	0.642353	2.92081
1.92606	3.61825	2.42431	3.57118	2.3788
2.55303	3.26071	3.76203	0.00870795	1.38724
2.30064	3.29253	0.713861	0.81022	0.971091
3.66378	0.185441	2.52459	3.56649	1.31685
2.34881	3.5178	0.331258	0.469684	1.403
NaN	NaN	NaN	NaN	NaN
0.902912	0.000143844	2.42357	1.71309	2.48201
1.92345	2.36719	1.52831	2.59463	0.262805
3.10174	1.33064	0.322332	0.666802	5.15148
1.02422	1.01311	0.378119	2.12126	5.40718
2.08645	2.90475	0.781207	0.877695	3.0686
2.48514	3.57963	0.529223	0.00150432	1.57495
2.30212	3.00796	0.653768	0.321451	2.50814
0.421338	4.28831	0.51743	1.1075	1.97644
2.91711	0.00586051	0.897192	3.0358	2.45377
2.37491	3.1014	2.31711	2.81928	0.723057
0.847388	2.6721	0.321427	0.642939	3.58318
2.34348	3.0446	2.51777	3.04036	0.999125
2.1059	2.73796	2.17521	0.869236	0.583126
0.363069	1.41718	0.325171	0.359892	4.44402
2.28411	3.45951	0.000525943	2.24728	1.90083
2.53528	3.41523	2.33297	0.311909	2.26332
0.629959	3.74719	0.384131	3.06654	1.48962
3.53935	1.03098	0.32214	1.33444	4.34205
2.37095	3.2934	0.650489	4.4544e-08	3.4752
1.71387	3.6869	1.35807	5.28006e-13	3.4651
0.587222	0.394845	0.4687	1.24477e-07	5.99333
Win		Loss		Inv Temp

## Sheet: Figure3B
2.51473	2.46683	0.694523	0.313006	3.02089		same parameter labels as in the previous sheet
1.55282	1.67353	1.03476	1.79393	1.87514
NaN	NaN	NaN	NaN	NaN
0.360629	0.691315	4.30547	0.305796	2.68215
2.32695	1.49238	1.48567	0.0620063	2.30667
1.56943	0.6305	2.28959	2.87957	0.394641
3.53924	0.85783	1.15521	0.357571	3.37507
0.592258	1.62389	2.89197	0.0631364	0.570921
2.49654	1.46297	2.8941	0.324778	2.49296
0.592167	1.16662	2.39082	3.18811	1.72459
3.15433	0.341861	2.75175	0.334453	7.03773
0.0276843	2.11093	2.22729	1.10534	1.10236
2.59258	2.24521	2.38699	2.97339	0.816443
1.87123	1.4588	2.39218	3.20385	12.479
3.14102	0.31884	3.84921	0.501474	3.71491
0.86651	2.4728	0.227093	1.0399	1.54467
1.66223	2.28489	0.529168	0.153383	1.9456
1.88004	0.090313	3.66892	0.821552	4.04698
2.31622	3.34086	2.37278	3.56049	2.26151
2.491	3.50048	3.13282	0.000832201	1.61828
2.52225	3.77285	1.71883	0.916051	2.21001
2.497	3.43872	1.72147	2.75287	1.94752
2.38174	3.49539	0.000685887	2.24588	1.56525
NaN	NaN	NaN	NaN	NaN
0.403678	0.00556718	0.4397	0.585537	3.82354
2.48695	2.00088	1.60918	1.76461	0.267479
3.64122	1.42022	2.36994	3.22379	3.32654
1.2783	3.0667	0.322168	1.96344	3.84938
0.537404	1.28409	0.335649	0.668083	5.07085
2.49752	3.63705	0.623848	8.32737e-06	2.08385
2.45392	3.59772	1.22038	0.257892	2.34359
2.06917	2.38406	1.07217	0.758643	3.50496
3.49424	0.00466489	0.684011	3.02979	3.46847
2.44791	1.72257	2.27536	2.86703	0.6305
2.17458	3.46355	0.010823	2.19451	2.47719
2.28468	2.90874	2.60174	0.68932	0.49687
1.88854	2.46461	2.11376	0.443472	0.589719
0.877885	2.041	0.355917	0.332984	3.68345
2.32859	3.51088	0.00125524	2.24767	1.68155
2.4762	3.42544	2.80642	0.306272	2.30983
0.445964	1.29	0.348088	2.55299	2.14157
3.6638	1.01989	0.321991	1.271	3.86558
2.4828	3.12146	0.962382	2.42876e-10	3.47865
2.77516	3.9381	1.32919	2.94115e-14	3.35363
1.40005	1.7068	0.648631	3.29766e-17	3.68684

## Sheet: Figure3C
3.66354	1.29545	4.19047	1.59756e-13
2.55056	2.04766	2.87229	0.94676
1.19165	4.27152	3.08242	1.33764
2.71716	2.75362	1.40117	1.05861
7.3516e-09	2.25	1.96884	0.126984
0.00578214	2.24496	1.39743	3.31213
4.25116	3.43072	3.24787	1.08589
2.48872	1.64135	1.88645	2.63433
2.31812	0.00526587	1.72683	0.0126751
0.000113297	2.24997	1.87682	1.57085e-10
0.304309	2.39165	1.71097	3.51786
0.432926	2.69702	2.69293	1.61496
3.50691	1.41239	1.95726e-10	2.25
1.9006	1.96996	2.06613	1.20899
2.91126	2.30593	0.894165	2.18887
2.77511	1.10124	3.04872	1.47869
0.635829	2.28694	2.43227	3.53442
0.206004	2.08239	3.17803	4.39857
2.1514	3.95492	2.28865	2.10597
1.66302e-05	2.24997	0.0139859	2.25565
1.62026	1.31829	2.95499	0.659224
3.13073	1.20707	3.1992	0.44267
3.76671	2.0431	1.16773	0.00623933
1.70664	1.09939	3.04062	1.72378
NaN	NaN	NaN	NaN
0.244533	2.32641	0.0610106	2.26772
2.58836	0.586279	0.247026	2.38353
0.000103806	2.25017	1.30751	2.63187
NaN	NaN	NaN	NaN
2.85313	2.40735	1.14924	4.07304
0.000202481	2.24963	2.87448	2.93724
3.27643	1.13883	2.86561	2.3615
4.07628	3.62847	3.52702	2.49723
2.79686	1.24856	3.04214	4.34165
1.90806	5.45937e-06	1.86246	1.34638
2.90574	3.91821	9.06303e-13	2.25
3.91201	0.00229395	1.8794	0.0653063
2.8765	3.7059	3.62828	1.3801
3.07133	3.87045	1.17745	1.24168
1.33904	2.29198	3.22161	0.109567
NaN	NaN	NaN	NaN
1.2032	3.90908	4.08846	3.54262
1.15216	0.0370357	0.0488731	2.15235
3.41295	1.5316	3.67957	0.915146
3.11446	0.00184845	6.65307e-06	2.24999
NaN	NaN	NaN	NaN
2.92875	3.82492	1.61065e-05	2.24999
0.0625605	2.22345	6.41915e-12	2.25
0.416642	2.13773	2.67438	1.16431
1.21739e-10	2.25	2.88466	1.09967
3.86551	3.11845	2.80768	3.04607
3.36794	3.4402	3.47359	1.57447
2.14197	3.36866	3.41337	2.54024
4.01402	2.92363	2.38049	0.243406
2.32356	1.7427	1.64873	0.857578
0.0849955	2.30841	1.29027	4.0018
2.81737	3.49429	3.91733	0.902642
2.997	3.91991	4.09907	1.13159
2.84221	0.0735684	1.09503e-11	2.25
3.02696	4.05921	1.40576	3.77309
8.95864e-09	2.25	2.74755	3.37084
2.17448	2.3156	2.80555	2.89684
2.81848	2.86974	3.09341	8.633e-08
2.74847	3.28396	6.08878e-07	2.25
3.33987	4.20888	4.11926	2.67052
2.83694	4.30894	3.76754	1.94065
2.88449	3.5274	1.16768	4.27912
2.69531	3.31291	2.50911	0.00164758
1.03196	0.212754	2.73088	3.56908
3.76873	2.54309	1.08621	0.0987913
1.94168	3.48349	0.0293944	2.20891
NaN	NaN	NaN	NaN
0.36283	2.26194	3.46277	2.55292
3.82302	1.44182	2.04834	2.33141

## Sheet: Figure4A
-0.00111643	-0.00121034	-0.0012298	-0.00115984	-0.00106491	-0.000920521	-0.000758466	-0.000612745	-0.000448247	-0.000238959	7.47205e-06	0.000205668	0.000332384	0.00043551	0.000509727	0.000594943	0.000720912	0.000822677	0.00086516	0.000876218	0.000910003	0.000971205	0.00108386	0.00124637	0.00141228	0.00157682	0.00178385	0.00203204	0.00227639	0.0025221	0.00281851	0.00316265	0.00350417	0.00384548	0.00416433	0.00444615	0.0047115	0.00497045	0.00524333	0.00552193	0.00577931	0.00604036	0.0063177	0.00656367	0.00682482	0.00709153	0.00732124	0.00761596	0.00796379	0.00828094
0.0519041	0.0518059	0.0517	0.0515954	0.0514327	0.0512179	0.0510054	0.0507767	0.0505217	0.0502863	0.0500911	0.0498873	0.0495725	0.0491478	0.0486926	0.048327	0.0480425	0.0477585	0.047498	0.0472496	0.0470372	0.0468626	0.0466784	0.0464296	0.0461541	0.0458995	0.0456755	0.0455136	0.0453859	0.0452682	0.0450828	0.0448553	0.0446797	0.0445332	0.0444034	0.0442827	0.0441747	0.04409	0.0439862	0.0438567	0.0437977	0.0437495	0.0436281	0.0434682	0.0433342	0.0432329	0.0431113	0.0429957	0.0428987	0.0428135
NaN	NaN	NaN	NaN	NaN	NaN	NaN	NaN	NaN	NaN	NaN	NaN	NaN	NaN	NaN	NaN	NaN	NaN	NaN	NaN	NaN	NaN	NaN	NaN	NaN	NaN	NaN	NaN	NaN	NaN	NaN	NaN	NaN	NaN	NaN	NaN	NaN	NaN	NaN	NaN	NaN	NaN	NaN	NaN	NaN	NaN	NaN	NaN	NaN	NaN
0.00168528	0.00145767	0.00121216	0.00103789	0.000927254	0.000780785	0.000614622	0.000480931	0.00038307	0.000323761	0.000303515	0.00019546	5.52303e-05	-4.74342e-05	-7.60833e-05	3.57963e-05	0.000223187	0.000544667	0.0010015	0.00149961	0.00194086	0.00233531	0.00277261	0.00322925	0.00374319	0.00424644	0.00476802	0.00533735	0.00581691	0.00627899	0.00680208	0.0073074	0.0076489	0.00788958	0.00824728	0.00876108	0.00927731	0.00975103	0.010205	0.0105903	0.0109377	0.0113324	0.0116999	0.0118187	0.0117619	0.011708	0.0116797	0.0116901	0.0118966	0.0123138
0.00132107	0.00250201	0.00362456	0.00486935	0.00576538	0.00629182	0.00685383	0.00743029	0.00796843	0.00836961	0.00871158	0.00920401	0.00975442	0.0102044	0.0107439	0.0112575	0.0116379	0.0120333	0.0124155	0.0126849	0.0128901	0.0131381	0.0134176	0.0137394	0.0140695	0.0143907	0.0147623	0.0151958	0.0156274	0.0160491	0.0165253	0.0170504	0.0175766	0.0181318	0.0186721	0.0191573	0.0196109	0.0200159	0.0203922	0.0207944	0.0212071	0.0216345	0.0220615	0.0224924	0.0229726	0.0234889	0.02399	0.0243903	0.0246222	0.0246553
0.0251091	0.0249047	0.0244973	0.0237906	0.0228094	0.021653	0.0206111	0.0196968	0.0188282	0.0180041	0.0171693	0.0166041	0.0163394	0.016017	0.0154838	0.0148004	0.0140331	0.0132119	0.0123643	0.0114855	0.0102132	0.00856624	0.00728343	0.0064493	0.00576212	0.0051826	0.00460678	0.00390332	0.00317157	0.00240033	0.00157358	0.000773101	9.66224e-05	-0.000130444	-0.000326239	-0.000826539	-0.00118356	-0.00138684	-0.00169978	-0.00216082	-0.00259329	-0.00293865	-0.00330635	-0.0035199	-0.00342932	-0.00324474	-0.00304595	-0.002917	-0.00287574	-0.00255076
0.0159822	0.0153514	0.0147689	0.0142308	0.0137396	0.0132405	0.0127116	0.0122048	0.011695	0.0111804	0.0105734	0.00987544	0.00919625	0.0085599	0.007958	0.00734331	0.00669614	0.00611425	0.00563107	0.0052429	0.0049552	0.00469068	0.00444804	0.00421472	0.00400013	0.00380698	0.00352183	0.00326122	0.00310424	0.00294214	0.00275398	0.00257734	0.00244052	0.00227747	0.00210579	0.00196489	0.00181497	0.00159431	0.00132993	0.00107476	0.000843068	0.000624433	0.00041081	0.000313642	0.0003377	0.000402416	0.000473865	0.000446397	0.000335521	0.000222082
0.0512105	0.0511048	0.0509825	0.0508333	0.05067	0.0505731	0.0505266	0.050439	0.0503284	0.0502453	0.0501135	0.0498917	0.0496605	0.0494467	0.0492633	0.0491083	0.0489658	0.0488547	0.0488093	0.0488143	0.0488748	0.0489828	0.0490528	0.04909	0.0491541	0.0492684	0.0494417	0.049583	0.0496657	0.0497541	0.0498548	0.0499777	0.0500888	0.0501736	0.0502717	0.0502639	0.0500943	0.0498691	0.0496324	0.0494482	0.0492906	0.0490537	0.048772	0.0484895	0.0482388	0.0480067	0.0477739	0.0475848	0.047381	0.0471111
0.00913048	0.0093479	0.00953247	0.00960928	0.00958332	0.00956674	0.00955298	0.00952214	0.00946272	0.00936927	0.00927405	0.00918897	0.00912261	0.00906734	0.00901076	0.00893708	0.00886513	0.00881744	0.0087615	0.0087252	0.00871488	0.00861637	0.00837389	0.00809114	0.00781828	0.00752863	0.00720884	0.00686979	0.006597	0.00640748	0.00625133	0.0061178	0.00602193	0.00595389	0.00584578	0.00569493	0.00554109	0.00539417	0.00524389	0.00511477	0.00504615	0.00501708	0.00496398	0.00494198	0.00499331	0.00501729	0.00499652	0.00500448	0.00504739	0.00509228
-0.045071	-0.0456101	-0.0460764	-0.0464951	-0.0467245	-0.0465676	-0.046248	-0.0461121	-0.0461156	-0.0461256	-0.0461319	-0.0461412	-0.0461301	-0.0461011	-0.0461144	-0.0461131	-0.0460519	-0.0460017	-0.0459656	-0.0458025	-0.0455532	-0.0454098	-0.0453512	-0.0453084	-0.0451814	-0.0448033	-0.0443442	-0.0440876	-0.0440031	-0.0438631	-0.0435212	-0.0431027	-0.0426818	-0.0422966	-0.041953	-0.0417313	-0.0416572	-0.0416727	-0.0416616	-0.0415318	-0.041407	-0.0413013	-0.0411072	-0.0408398	-0.0407526	-0.0408034	-0.0408665	-0.0408743	-0.0408703	-0.0409282
-0.0160397	-0.0157213	-0.0153964	-0.0150778	-0.0147611	-0.0144409	-0.0141477	-0.013917	-0.0137108	-0.0135296	-0.0133725	-0.0131626	-0.0128702	-0.0125953	-0.0125054	-0.0125517	-0.0125406	-0.012433	-0.0122444	-0.0120013	-0.0117918	-0.0116004	-0.0113727	-0.0110941	-0.0107739	-0.0105098	-0.0103079	-0.0100822	-0.00984253	-0.00964922	-0.00949663	-0.00935574	-0.00915239	-0.00894804	-0.00877773	-0.0085384	-0.00824583	-0.00793071	-0.00762042	-0.00733985	-0.00709457	-0.00684174	-0.00648831	-0.00608398	-0.00572264	-0.00538412	-0.00505752	-0.00473802	-0.00433687	-0.00377513
NaN	NaN	NaN	NaN	NaN	NaN	NaN	NaN	NaN	NaN	NaN	NaN	NaN	NaN	NaN	NaN	NaN	NaN	NaN	NaN	NaN	NaN	NaN	NaN	NaN	NaN	NaN	NaN	NaN	NaN	NaN	NaN	NaN	NaN	NaN	NaN	NaN	NaN	NaN	NaN	NaN	NaN	NaN	NaN	NaN	NaN	NaN	NaN	NaN	NaN
0.00319419	0.00326344	0.00322875	0.00320203	0.00321065	0.00313609	0.0029745	0.00281924	0.00267422	0.00253949	0.00241913	0.00231691	0.00225361	0.00223901	0.00224021	0.00225986	0.00231174	0.00237402	0.00238536	0.00236354	0.00236601	0.00239163	0.00247411	0.00257439	0.00262838	0.00269316	0.00277908	0.00285	0.00291873	0.00306745	0.00330484	0.00357754	0.0038851	0.00421608	0.00454845	0.00487082	0.00518834	0.00548375	0.00575643	0.006003	0.00623646	0.00646781	0.00672219	0.00700688	0.00727669	0.00754648	0.00784153	0.00815901	0.00847658	0.00879817
-0.032116	-0.0320938	-0.0320578	-0.0320012	-0.0319287	-0.0318456	-0.0317513	-0.0316533	-0.0315578	-0.0314589	-0.0313494	-0.0312282	-0.0311102	-0.0310108	-0.0309238	-0.0308436	-0.030764	-0.0306829	-0.030598	-0.0305061	-0.0304128	-0.0303192	-0.0302197	-0.0301075	-0.0299921	-0.0298777	-0.0297587	-0.0296307	-0.0294839	-0.0293222	-0.0291487	-0.0289632	-0.0287715	-0.0285791	-0.0283874	-0.0282002	-0.0280234	-0.0278538	-0.0277168	-0.0275974	-0.0274688	-0.027343	-0.0272032	-0.0270409	-0.0268728	-0.0267283	-0.0265977	-0.0264575	-0.0263132	-0.0261857
-0.00712396	-0.00688502	-0.0066413	-0.00643043	-0.00624508	-0.00603963	-0.00580762	-0.00554556	-0.00527384	-0.00499206	-0.00463557	-0.00422958	-0.00383749	-0.00346054	-0.00309687	-0.0027449	-0.00240194	-0.00202258	-0.00161166	-0.00123724	-0.000916342	-0.000627402	-0.000352851	-8.58165e-05	0.000185076	0.000472106	0.000761428	0.00106241	0.00135738	0.00162161	0.00189275	0.00217481	0.00249807	0.00280951	0.00303396	0.00323873	0.00344772	0.00369585	0.00402135	0.00434375	0.00464111	0.00496188	0.0052973	0.00561943	0.00592509	0.00623396	0.00654922	0.0068682	0.00718171	0.00747908
0.00399963	0.00418107	0.00441533	0.0047192	0.00503156	0.0053159	0.00559721	0.0058856	0.00617508	0.00645358	0.00670409	0.0069101	0.00709003	0.00726452	0.00743133	0.00758072	0.00774564	0.00797432	0.00821857	0.00843126	0.00862816	0.00886124	0.00911898	0.00936353	0.00964335	0.00992698	0.0101685	0.0104415	0.010732	0.0109669	0.0111729	0.0113995	0.0116131	0.0117773	0.0119518	0.0121381	0.0122704	0.012311	0.0122861	0.0123564	0.012547	0.0127851	0.0130516	0.0133105	0.0135692	0.0138632	0.0141414	0.014334	0.01447	0.0145829
0.00520106	0.00500952	0.00489913	0.00479482	0.00478905	0.00495638	0.00514663	0.00505532	0.00475971	0.0045185	0.00438707	0.00429796	0.00422569	0.00418685	0.00420124	0.00423202	0.0042054	0.00415156	0.0040355	0.00370785	0.0032775	0.00286713	0.00248773	0.00201905	0.00143401	0.000864216	0.000314588	-0.000107076	-0.000420814	-0.000904162	-0.00152736	-0.00201962	-0.00254874	-0.00318511	-0.00377756	-0.00444897	-0.00527477	-0.00613301	-0.00710127	-0.00825417	-0.00938314	-0.0104346	-0.0114529	-0.0124877	-0.013435	-0.0143127	-0.0152193	-0.0160678	-0.0169295	-0.0177884
0.0263822	0.0261641	0.0259495	0.0257331	0.0255177	0.0253187	0.0251239	0.0249164	0.0247012	0.0244746	0.0242352	0.0239971	0.0237592	0.0235216	0.0232883	0.0230285	0.0227516	0.0224859	0.0222224	0.0219653	0.0217116	0.0214627	0.0212226	0.0209835	0.0207493	0.0205199	0.0203191	0.0201496	0.0199881	0.0198332	0.0196702	0.0195063	0.0193506	0.0191976	0.0190413	0.0188795	0.0187359	0.0186106	0.0184826	0.0183612	0.0182411	0.0181116	0.0179775	0.0178451	0.0176826	0.0174834	0.01728	0.0170924	0.0169197	0.016744
-0.0467552	-0.0467907	-0.0468125	-0.0469546	-0.0471994	-0.0474123	-0.0476123	-0.0477978	-0.0479486	-0.0480507	-0.0481477	-0.0482736	-0.0483898	-0.048471	-0.0485261	-0.0485747	-0.0486358	-0.0487017	-0.0487354	-0.0487618	-0.0488142	-0.0488769	-0.0489336	-0.0489651	-0.0489746	-0.0489747	-0.0489412	-0.0488321	-0.0486781	-0.0485273	-0.0483825	-0.0482414	-0.0480895	-0.0479294	-0.04778	-0.0476276	-0.0474573	-0.0472879	-0.0471159	-0.046923	-0.0467203	-0.0465169	-0.0463113	-0.046095	-0.0458584	-0.0456178	-0.0454033	-0.0452206	-0.0450365	-0.0448326
-0.0344718	-0.034589	-0.0347037	-0.0348195	-0.0349372	-0.0350422	-0.0351307	-0.035221	-0.0353108	-0.0353835	-0.0354498	-0.0355273	-0.0356085	-0.0356941	-0.0357808	-0.0358594	-0.0359327	-0.0359999	-0.0360541	-0.0361004	-0.0361744	-0.0362569	-0.0363227	-0.0363919	-0.0365017	-0.0366335	-0.036754	-0.0368686	-0.0369737	-0.0370784	-0.0371808	-0.0372851	-0.0373812	-0.0374523	-0.037538	-0.0376346	-0.0377074	-0.0377522	-0.0377704	-0.0377855	-0.037812	-0.0378405	-0.0378569	-0.0378586	-0.0378429	-0.0378194	-0.0378006	-0.0377769	-0.0377159	-0.0376425
0.0185014	0.0183848	0.0182619	0.0181992	0.0181251	0.0180449	0.0179506	0.0178426	0.0177284	0.0176002	0.0174524	0.0172903	0.0171293	0.0169486	0.0167373	0.016546	0.0164111	0.0163148	0.0162263	0.0161727	0.0161532	0.0161121	0.0160405	0.0159749	0.0159238	0.0158766	0.0158194	0.0157336	0.0155094	0.0151775	0.0148631	0.0145061	0.014048	0.0135146	0.0128616	0.0121219	0.0114111	0.0107442	0.0101107	0.00952144	0.00898874	0.00848303	0.00802371	0.00759747	0.00710119	0.00654297	0.00606622	0.00566176	0.0053352	0.00510858
0.0299763	0.0298643	0.029766	0.0298683	0.0301395	0.0303913	0.0306265	0.0308154	0.0311458	0.0317302	0.0321197	0.0321415	0.0321253	0.0321849	0.0323267	0.0324153	0.0323945	0.032398	0.0322566	0.031951	0.031649	0.0313894	0.0311681	0.0309904	0.0309098	0.0309036	0.0309985	0.0315538	0.0322232	0.032678	0.0331821	0.0336529	0.0340728	0.0344565	0.0348019	0.0350975	0.035343	0.03554	0.0355654	0.0355225	0.0353436	0.0348471	0.0342446	0.0336443	0.0330463	0.0325907	0.0322123	0.0318144	0.0314545	0.030989
-0.0274371	-0.0276792	-0.0278372	-0.0277541	-0.0274771	-0.0273463	-0.0274818	-0.0277057	-0.0278662	-0.0278738	-0.0280379	-0.0284434	-0.0285796	-0.02829	-0.0279564	-0.027991	-0.0281865	-0.0283609	-0.0283303	-0.0281834	-0.0283506	-0.0286621	-0.0287194	-0.0285521	-0.0283046	-0.0280098	-0.0278549	-0.0280036	-0.0282991	-0.0284843	-0.0286996	-0.0288049	-0.0287123	-0.0287479	-0.0288143	-0.0288638	-0.0289602	-0.0290937	-0.0295094	-0.0300764	-0.0304747	-0.0306706	-0.0306792	-0.030621	-0.0307942	-0.0309276	-0.0307542	-0.0305345	-0.0302921	-0.029998
NaN	NaN	NaN	NaN	NaN	NaN	NaN	NaN	NaN	NaN	NaN	NaN	NaN	NaN	NaN	NaN	NaN	NaN	NaN	NaN	NaN	NaN	NaN	NaN	NaN	NaN	NaN	NaN	NaN	NaN	NaN	NaN	NaN	NaN	NaN	NaN	NaN	NaN	NaN	NaN	NaN	NaN	NaN	NaN	NaN	NaN	NaN	NaN	NaN	NaN
NaN	NaN	NaN	NaN	NaN	NaN	NaN	NaN	NaN	NaN	NaN	NaN	NaN	NaN	NaN	NaN	NaN	NaN	NaN	NaN	NaN	NaN	NaN	NaN	NaN	NaN	NaN	NaN	NaN	NaN	NaN	NaN	NaN	NaN	NaN	NaN	NaN	NaN	NaN	NaN	NaN	NaN	NaN	NaN	NaN	NaN	NaN	NaN	NaN	NaN
0.00117041	0.00136693	0.00157122	0.0017975	0.00205624	0.00233907	0.00261693	0.00288816	0.00318835	0.00348641	0.00380576	0.0041557	0.00359343	0.0024424	0.00202672	0.00229159	0.0028051	0.00268096	0.00205168	0.00164983	0.0014758	0.00161611	0.00198216	0.00236317	0.00271057	0.00308723	0.00348131	0.00383951	0.00418542	0.00442093	0.00450975	0.00458437	0.0046583	0.00471817	0.00479448	0.00487679	0.004952	0.00498714	0.00501768	0.00505166	0.0050558	0.00503777	0.00502721	0.00504937	0.00508672	0.00512386	0.00520699	0.00531692	0.00538759	0.00545468
-0.00212268	-0.00222077	-0.00229904	-0.00236052	-0.00241156	-0.00245017	-0.00246594	-0.00246211	-0.00246474	-0.0024737	-0.00248062	-0.00247514	-0.00245564	-0.00243289	-0.0024057	-0.00237909	-0.00236013	-0.00234422	-0.00232445	-0.00230513	-0.0022911	-0.00228055	-0.00226949	-0.00225838	-0.00224842	-0.00223314	-0.00220297	-0.00216735	-0.00213435	-0.00207757	-0.00200927	-0.00195281	-0.0018835	-0.00179744	-0.00172363	-0.00166604	-0.00161272	-0.00156277	-0.00150957	-0.00144768	-0.00136947	-0.00128228	-0.00117876	-0.0010558	-0.000935404	-0.000827633	-0.000722859	-0.000611501	-0.000501185	-0.000395618
-0.0253077	-0.0250661	-0.0248398	-0.0246141	-0.0243755	-0.02409	-0.0237732	-0.0234724	-0.0231734	-0.0228839	-0.0226227	-0.0225458	-0.0226193	-0.0225257	-0.0222884	-0.0220406	-0.0217719	-0.0214933	-0.0212241	-0.0209795	-0.0207357	-0.020459	-0.0201671	-0.0199025	-0.0196599	-0.0194284	-0.0193619	-0.0192896	-0.0190251	-0.0187187	-0.018556	-0.0184227	-0.0181825	-0.017945	-0.0176804	-0.0175728	-0.0174869	-0.0172491	-0.0170068	-0.0167178	-0.0163891	-0.0162236	-0.0162119	-0.0160131	-0.015609	-0.0151877	-0.0147759	-0.0142704	-0.0136668	-0.0130783
0.0162532	0.0161582	0.0160746	0.0159914	0.0158955	0.0157917	0.0156932	0.0156093	0.0155266	0.0154424	0.0153677	0.0152813	0.0151837	0.0150732	0.0149472	0.0148286	0.0147122	0.0145907	0.0145058	0.0144607	0.0144171	0.0143812	0.0143585	0.0143557	0.0143498	0.0143239	0.0142939	0.0142471	0.0141599	0.0140483	0.0139449	0.013855	0.0137731	0.0136932	0.0136068	0.0135122	0.0134218	0.0133333	0.0132289	0.0131135	0.0130054	0.0128971	0.0127783	0.0126539	0.0125281	0.0123713	0.0121622	0.0119143	0.0116402	0.0113732
-0.00461833	-0.00435058	-0.00364293	-0.00246511	-0.00133014	-0.000810134	-0.000871076	-0.00103944	-0.00116931	-0.00116767	-0.00120608	-0.0012848	-0.00132112	-0.00160982	-0.00216349	-0.00257082	-0.00250657	-0.00215301	-0.00178041	-0.00143842	-0.00117354	-0.00100206	-0.00102004	-0.000965403	-0.000754799	-0.000784009	-0.000646285	-0.000146309	0.000204343	0.000400773	0.000510388	0.000586897	0.000768835	0.00103835	0.00114878	0.00108765	0.00104379	0.00109423	0.00117908	0.00132845	0.00158062	0.00184749	0.00213214	0.0022803	0.00216202	0.00140619	0.000285326	-0.000509849	-0.00123955	-0.00202617
NaN	NaN	NaN	NaN	NaN	NaN	NaN	NaN	NaN	NaN	NaN	NaN	NaN	NaN	NaN	NaN	NaN	NaN	NaN	NaN	NaN	NaN	NaN	NaN	NaN	NaN	NaN	NaN	NaN	NaN	NaN	NaN	NaN	NaN	NaN	NaN	NaN	NaN	NaN	NaN	NaN	NaN	NaN	NaN	NaN	NaN	NaN	NaN	NaN	NaN
NaN	NaN	NaN	NaN	NaN	NaN	NaN	NaN	NaN	NaN	NaN	NaN	NaN	NaN	NaN	NaN	NaN	NaN	NaN	NaN	NaN	NaN	NaN	NaN	NaN	NaN	NaN	NaN	NaN	NaN	NaN	NaN	NaN	NaN	NaN	NaN	NaN	NaN	NaN	NaN	NaN	NaN	NaN	NaN	NaN	NaN	NaN	NaN	NaN	NaN
-0.0698687	-0.0694948	-0.0691671	-0.0690391	-0.0688871	-0.0689164	-0.0694995	-0.069887	-0.0696812	-0.0692186	-0.0688433	-0.0689026	-0.0695812	-0.0699802	-0.0698013	-0.0700722	-0.0707285	-0.0709965	-0.0707404	-0.0703384	-0.070157	-0.0701981	-0.0702484	-0.0704742	-0.0708552	-0.0711316	-0.0714364	-0.0716588	-0.0718656	-0.0716301	-0.0711402	-0.0707265	-0.0706117	-0.0708421	-0.0709782	-0.0712395	-0.0714069	-0.0712483	-0.0710703	-0.0707169	-0.0704223	-0.0703145	-0.070159	-0.0698629	-0.0693724	-0.0686335	-0.0676873	-0.0668411	-0.0661204	-0.0657581
-0.0298031	-0.0300494	-0.0302275	-0.0303612	-0.0305046	-0.0306625	-0.030843	-0.0310052	-0.0311559	-0.0313213	-0.031472	-0.0316068	-0.0317507	-0.0318989	-0.0319706	-0.0319918	-0.0319995	-0.0319799	-0.0319513	-0.0318796	-0.0317546	-0.031579	-0.0313805	-0.0311058	-0.0307668	-0.0304085	-0.0300078	-0.0296213	-0.0293076	-0.0290551	-0.0286605	-0.0280105	-0.0273022	-0.0268136	-0.0264896	-0.0262047	-0.026013	-0.025902	-0.0258597	-0.0259095	-0.0259537	-0.0258049	-0.0256864	-0.0256981	-0.0256671	-0.0256408	-0.0257451	-0.0259967	-0.026288	-0.0265971
-0.0434211	-0.043211	-0.0430065	-0.042825	-0.0426651	-0.0425006	-0.0423262	-0.0421489	-0.0419733	-0.0418208	-0.0417058	-0.0416104	-0.0414965	-0.0413547	-0.0411739	-0.0409543	-0.0407492	-0.0405501	-0.0403209	-0.0400439	-0.0397404	-0.0394684	-0.0392177	-0.0389567	-0.0386985	-0.038454	-0.0382611	-0.0381088	-0.0379395	-0.0377597	-0.0375827	-0.0373991	-0.0372103	-0.0370323	-0.0368549	-0.0366457	-0.0363616	-0.0360363	-0.0357148	-0.0354482	-0.0352495	-0.0350702	-0.0349063	-0.0347215	-0.0344986	-0.0342302	-0.0339334	-0.0336467	-0.0333697	-0.0331033
0.00597245	0.00585698	0.00570641	0.00557769	0.00547896	0.00539932	0.00532882	0.00525518	0.00518654	0.0051331	0.00508602	0.00503897	0.00495575	0.00484559	0.00480091	0.00479795	0.00478267	0.00475588	0.00472051	0.00468309	0.00462254	0.00449046	0.00433111	0.00421743	0.00408464	0.00392844	0.00382388	0.00373225	0.00361207	0.00347978	0.00334509	0.00320735	0.00301183	0.00274138	0.00246591	0.00224218	0.00204808	0.00185766	0.00169828	0.00156329	0.00138073	0.00117957	0.00103807	0.000945527	0.000821642	0.000598673	0.00035267	0.000180513	4.96998e-05	-8.40458e-05
-0.0599438	-0.0597517	-0.059564	-0.0593949	-0.0592297	-0.0590688	-0.0589269	-0.0588123	-0.0587187	-0.0585973	-0.0584551	-0.0583192	-0.0581078	-0.057888	-0.0577327	-0.0575741	-0.0573985	-0.0572144	-0.0570592	-0.0569258	-0.0567719	-0.0565889	-0.0563572	-0.0561097	-0.0558526	-0.0555653	-0.0552967	-0.0550255	-0.0547342	-0.0544663	-0.0542276	-0.0539404	-0.0535913	-0.0532489	-0.0528904	-0.0525473	-0.0522413	-0.0519279	-0.0515911	-0.0512251	-0.0508656	-0.0505123	-0.0501281	-0.0497347	-0.0493708	-0.0490222	-0.0486592	-0.0483034	-0.0479931	-0.0477179
-0.0109714	-0.0109744	-0.0109373	-0.0108788	-0.0108172	-0.0107978	-0.0108167	-0.0108362	-0.0108548	-0.0108563	-0.0108407	-0.0108313	-0.0108706	-0.0110106	-0.0112081	-0.0113955	-0.0115741	-0.0117374	-0.0119212	-0.0121261	-0.0123319	-0.0125088	-0.0126445	-0.0127636	-0.0128614	-0.0129012	-0.0129081	-0.0129357	-0.0129579	-0.0129738	-0.0129794	-0.0130328	-0.0131372	-0.0131756	-0.0131422	-0.0131301	-0.0131773	-0.0132354	-0.0132241	-0.0131447	-0.0130573	-0.0129707	-0.0129125	-0.0128771	-0.0128284	-0.0127753	-0.0127109	-0.0126242	-0.0125315	-0.0124979
-0.0265509	-0.0261799	-0.0258153	-0.0254396	-0.0250175	-0.0245613	-0.0240871	-0.0236338	-0.0232096	-0.0227904	-0.022379	-0.0219607	-0.021541	-0.0211439	-0.0207667	-0.0203994	-0.0200537	-0.019722	-0.0193975	-0.0190801	-0.0187786	-0.0185066	-0.0182577	-0.0180147	-0.0177961	-0.0176068	-0.0174105	-0.0172023	-0.0169936	-0.0168004	-0.0163232	-0.0158649	-0.0156894	-0.0155116	-0.0153802	-0.0152426	-0.0150669	-0.0149011	-0.0147586	-0.0146029	-0.0144574	-0.0143418	-0.0142342	-0.0141311	-0.0136632	-0.0128254	-0.0123013	-0.0121054	-0.0119235	-0.0117573
-0.0225739	-0.022598	-0.0226279	-0.0226967	-0.0227906	-0.0228968	-0.0230447	-0.0231956	-0.0232707	-0.0232796	-0.0232713	-0.0232958	-0.0232891	-0.0232259	-0.0231973	-0.0232201	-0.0232618	-0.0233001	-0.023325	-0.023331	-0.0233348	-0.0233283	-0.0233085	-0.0232715	-0.0232253	-0.0231709	-0.0230912	-0.0230099	-0.0229509	-0.0229347	-0.022904	-0.0228399	-0.0227641	-0.0226812	-0.0226065	-0.022541	-0.0224737	-0.0224057	-0.0223986	-0.0224351	-0.0224216	-0.0223628	-0.0223256	-0.0222725	-0.0222043	-0.0221766	-0.0221462	-0.0221087	-0.0221106	-0.0221602
-0.0799227	-0.079615	-0.0792808	-0.07905	-0.0789026	-0.0787171	-0.0785014	-0.0783343	-0.0782468	-0.0781944	-0.0781716	-0.0781394	-0.078016	-0.0778973	-0.0778335	-0.0777581	-0.0776432	-0.0775161	-0.0774061	-0.0772401	-0.0770309	-0.0768102	-0.0765112	-0.0761678	-0.0758937	-0.0756501	-0.0754139	-0.0751989	-0.0749359	-0.0746613	-0.0743782	-0.0740468	-0.0737168	-0.0734173	-0.0730028	-0.0724159	-0.0717629	-0.0710706	-0.070427	-0.0698378	-0.0692432	-0.0686417	-0.0680392	-0.0673406	-0.0665232	-0.0657516	-0.0650454	-0.0644293	-0.0639196	-0.0634155
0.0462158	0.0462888	0.0463221	0.0463606	0.0463731	0.0463978	0.046485	0.0466157	0.0467042	0.0467533	0.0468459	0.0469168	0.0469322	0.046965	0.0470184	0.0470769	0.047121	0.0471431	0.0471631	0.0472311	0.04735	0.0475166	0.0477231	0.0478958	0.0480378	0.0482359	0.0484384	0.0485894	0.048797	0.0490339	0.0492331	0.0493925	0.0495244	0.0496352	0.0497215	0.0497972	0.0498503	0.0499169	0.0500416	0.0501719	0.0502977	0.0503803	0.0504211	0.0503792	0.0502334	0.0500794	0.0499207	0.0497809	0.0496356	0.0495127
0.0058034	0.00535901	0.00494247	0.00455673	0.00420365	0.00385806	0.00354353	0.00328163	0.00301761	0.00276184	0.0025086	0.00223914	0.00193549	0.00157646	0.00123536	0.000936397	0.000696235	0.000498851	0.000251758	7.24183e-05	-0.000114776	-0.000420587	-0.000721585	-0.000967415	-0.00121896	-0.00140482	-0.00147041	-0.00153934	-0.00167182	-0.00180526	-0.00181488	-0.00177494	-0.00170349	-0.00155825	-0.0013619	-0.00124106	-0.00129368	-0.00144322	-0.00162323	-0.00180468	-0.00199999	-0.00215437	-0.00224081	-0.00234631	-0.00251222	-0.00263473	-0.00267536	-0.00269249	-0.00271344	-0.00276222
0.0125616	0.0126379	0.0127399	0.0128616	0.0129805	0.0131029	0.0131958	0.0131835	0.0131147	0.0130612	0.0129968	0.0128125	0.0125523	0.0123153	0.012057	0.0118876	0.0119273	0.0121062	0.0124092	0.0127887	0.0131494	0.0134497	0.0136829	0.0139289	0.014192	0.0144465	0.0146832	0.014901	0.0150952	0.0153106	0.0155564	0.0158205	0.0160984	0.016343	0.0164889	0.0165213	0.0164924	0.0164211	0.0163535	0.0163538	0.0164094	0.0165108	0.0167064	0.0169514	0.0171743	0.0173749	0.0175775	0.0179605	0.0184898	0.0189679
-0.00693253	-0.00678045	-0.00662671	-0.00647842	-0.00633722	-0.00619733	-0.00605783	-0.00591322	-0.0057744	-0.00566765	-0.00557947	-0.00548481	-0.00539363	-0.00531053	-0.00522751	-0.00514107	-0.00504488	-0.0049405	-0.00483202	-0.00471373	-0.00459067	-0.00447064	-0.00435528	-0.00423718	-0.00411993	-0.00400618	-0.00389353	-0.00378803	-0.00368375	-0.00357955	-0.00347865	-0.00337896	-0.00327742	-0.00316583	-0.00305023	-0.00293894	-0.00283207	-0.00272276	-0.00260451	-0.00247956	-0.00235801	-0.00225893	-0.00217786	-0.00208967	-0.00198902	-0.00188154	-0.00177621	-0.00168129	-0.00159282	-0.00150778
single subject pupil dilation coefficients
[truncated: 2,950 more columns]

## Sheet: Figure4B
win
0.113112	0.11303	0.112911	0.112832	0.112818	0.11282	0.112823	0.112802	0.112744	0.112675	0.112623	0.112591	0.112565	0.112538	0.112469	0.112881	0.113817	0.114235	0.11412	0.114005	0.11438	0.115193	0.115875	0.116476	0.11708	0.117151	0.11621	0.114802	0.11386	0.113392	0.112927	0.111996	0.110599	0.109229	0.107926	0.106687	0.10548	0.104273	0.103049	0.102481	0.102604	0.102722	0.102801	0.10283	0.102833	0.102826	0.102373	0.101469	0.100556	0.0996799
0.117419	0.116496	0.115586	0.114682	0.113964	0.113406	0.112659	0.11178	0.11135	0.111115	0.110839	0.110541	0.110049	0.109577	0.109122	0.108651	0.108363	0.108267	0.108131	0.107973	0.107855	0.107777	0.107496	0.107171	0.106851	0.106387	0.105946	0.105496	0.105035	0.104771	0.104694	0.104587	0.104457	0.104153	0.103505	0.102518	0.101531	0.100718	0.100088	0.0996475	0.0992271	0.099167	0.0992779	0.0989178	0.0980543	0.0970079	0.0960166	0.0952137	0.0945828	0.0940589
NaN	NaN	NaN	NaN	NaN	NaN	NaN	NaN	NaN	NaN	NaN	NaN	NaN	NaN	NaN	NaN	NaN	NaN	NaN	NaN	NaN	NaN	NaN	NaN	NaN	NaN	NaN	NaN	NaN	NaN	NaN	NaN	NaN	NaN	NaN	NaN	NaN	NaN	NaN	NaN	NaN	NaN	NaN	NaN	NaN	NaN	NaN	NaN	NaN	NaN
0.227081	0.226175	0.225364	0.223911	0.221793	0.219726	0.217711	0.215754	0.213894	0.21215	0.210482	0.209181	0.208287	0.20752	0.206843	0.206202	0.205593	0.205041	0.204554	0.204104	0.203684	0.203332	0.203059	0.202811	0.203332	0.204577	0.205743	0.206876	0.207957	0.208929	0.209739	0.210412	0.211027	0.211865	0.212897	0.213563	0.213865	0.213953	0.213498	0.212677	0.211519	0.209997	0.208515	0.207122	0.205348	0.203169	0.201048	0.199038	0.197121	0.195224
0.00438949	-6.45863e-05	-0.00453201	-0.00908446	-0.0136756	-0.0182612	-0.0228604	-0.0273876	-0.0317818	-0.0360947	-0.040374	-0.0446605	-0.0489933	-0.0534251	-0.0579436	-0.0624615	-0.0669882	-0.0715894	-0.0762459	-0.0809158	-0.0855718	-0.0902021	-0.0947731	-0.0992798	-0.103741	-0.108221	-0.112766	-0.117333	-0.12192	-0.126566	-0.131267	-0.135949	-0.140576	-0.145156	-0.14977	-0.154486	-0.159303	-0.164189	-0.169062	-0.173917	-0.178779	-0.183581	-0.188359	-0.193219	-0.198135	-0.203016	-0.207822	-0.212595	-0.217331	-0.221972
0.0912432	0.0911287	0.0909559	0.090739	0.0905183	0.0903104	0.0900561	0.0897181	0.0893079	0.0888212	0.0882906	0.0878083	0.0873787	0.0869324	0.0864774	0.0860498	0.0856339	0.0851827	0.084658	0.0840938	0.0835711	0.083082	0.0825381	0.0819049	0.0811957	0.080443	0.0796821	0.0797055	0.0804539	0.0810923	0.0816707	0.0822088	0.0818466	0.0806055	0.0793624	0.0781116	0.076841	0.0755846	0.0743548	0.0731511	0.0719474	0.0707251	0.0695168	0.0683452	0.0672326	0.0661569	0.065087	0.0640164	0.0629482	0.0618752
0.00938282	0.0104249	0.0114301	0.012703	0.0142554	0.0157369	0.0171266	0.0183959	0.0195308	0.0205263	0.0213695	0.0215443	0.0211456	0.0207789	0.0204308	0.020107	0.0197997	0.0195055	0.0188812	0.0179465	0.0170686	0.0162115	0.0154952	0.0149351	0.0143961	0.0137802	0.0131292	0.0125851	0.0125326	0.012905	0.0132444	0.0135596	0.0138543	0.0141391	0.0144754	0.0148784	0.0150745	0.0150455	0.0150404	0.0150378	0.0150266	0.0150283	0.0146675	0.0139442	0.0131947	0.0124047	0.0116257	0.0106408	0.00948339	0.00842022
-0.0318375	-0.0314806	-0.0310953	-0.0307084	-0.0303329	-0.0299673	-0.0296324	-0.0293006	-0.0290032	-0.0287655	-0.0285866	-0.028477	-0.0283976	-0.0283576	-0.0286955	-0.0293431	-0.0299531	-0.0305875	-0.0312731	-0.0319824	-0.0326742	-0.0333008	-0.0338376	-0.0343177	-0.0348248	-0.0354066	-0.0360215	-0.0366181	-0.0371788	-0.0377232	-0.0382874	-0.0388547	-0.039396	-0.0399292	-0.0404658	-0.04099	-0.0414962	-0.0419948	-0.0424662	-0.042894	-0.0433022	-0.0437195	-0.044156	-0.044575	-0.0449498	-0.044937	-0.0449845	-0.0454475	-0.0459056	-0.0463775
-0.0238587	-0.0219497	-0.0201053	-0.0183347	-0.016663	-0.015408	-0.0145244	-0.0136435	-0.0127792	-0.0119653	-0.011213	-0.0105225	-0.0102661	-0.0104366	-0.0106105	-0.0107586	-0.0109062	-0.0110571	-0.0112152	-0.011393	-0.0115951	-0.011403	-0.010857	-0.010385	-0.00996163	-0.00955984	-0.00916641	-0.00880652	-0.00895178	-0.00955157	-0.0100826	-0.0101168	-0.00972942	-0.00937103	-0.0090263	-0.0087445	-0.00894418	-0.00957945	-0.010182	-0.0107249	-0.0112593	-0.0118393	-0.0124488	-0.0130419	-0.0135976	-0.0141383	-0.0146851	-0.0152245	-0.0157454	-0.016223
0.183948	0.184222	0.184501	0.184822	0.185114	0.185329	0.185504	0.185679	0.185851	0.186008	0.186171	0.186306	0.186358	0.186345	0.18635	0.186421	0.186545	0.186676	0.186752	0.186768	0.186747	0.186684	0.186571	0.186402	0.1862	0.186009	0.185859	0.185741	0.185278	0.184446	0.183607	0.182981	0.182224	0.181375	0.18079	0.180201	0.179557	0.178877	0.17821	0.177591	0.176981	0.176333	0.175675	0.17503	0.174375	0.173724	0.173116	0.172518	0.172003	0.171554
-0.13974	-0.139011	-0.138229	-0.137393	-0.136502	-0.135533	-0.134452	-0.133296	-0.13215	-0.131052	-0.129965	-0.128885	-0.127791	-0.126664	-0.125488	-0.12427	-0.123123	-0.122078	-0.121075	-0.120115	-0.119208	-0.118358	-0.117572	-0.116868	-0.116229	-0.115599	-0.114949	-0.114318	-0.113781	-0.113284	-0.112787	-0.112385	-0.112069	-0.111763	-0.111483	-0.111225	-0.110948	-0.110689	-0.110501	-0.110339	-0.11072	-0.111621	-0.112443	-0.113161	-0.113743	-0.114298	-0.114876	-0.115375	-0.115792	-0.116161
NaN	NaN	NaN	NaN	NaN	NaN	NaN	NaN	NaN	NaN	NaN	NaN	NaN	NaN	NaN	NaN	NaN	NaN	NaN	NaN	NaN	NaN	NaN	NaN	NaN	NaN	NaN	NaN	NaN	NaN	NaN	NaN	NaN	NaN	NaN	NaN	NaN	NaN	NaN	NaN	NaN	NaN	NaN	NaN	NaN	NaN	NaN	NaN	NaN	NaN
-0.0293605	-0.0293454	-0.0293243	-0.0292758	-0.0292228	-0.0292553	-0.0293144	-0.029292	-0.0292052	-0.0290852	-0.0289313	-0.0287255	-0.0284879	-0.0282326	-0.0281144	-0.0280627	-0.0279628	-0.0278781	-0.0277973	-0.0277055	-0.0274494	-0.0270189	-0.0266083	-0.0262343	-0.0258193	-0.0253489	-0.0248478	-0.0244459	-0.0241827	-0.0240704	-0.0241104	-0.0241717	-0.0241739	-0.0241332	-0.024094	-0.0240192	-0.0238926	-0.0237446	-0.0235934	-0.0235288	-0.0235135	-0.0234422	-0.0233431	-0.0232282	-0.0230821	-0.0228875	-0.0226506	-0.0224259	-0.0222318	-0.0220508
0.0164132	0.0162904	0.0161577	0.0160368	0.0159029	0.0157336	0.0155606	0.0154174	0.0152933	0.0151715	0.0149579	0.0146584	0.0143735	0.0140917	0.0138111	0.0135535	0.0133109	0.0130453	0.012755	0.0126869	0.013042	0.0135699	0.0140425	0.0144607	0.0148472	0.0152045	0.0155187	0.0157992	0.0160794	0.0161642	0.016025	0.0158778	0.0157492	0.0156236	0.0154886	0.0153475	0.0153584	0.0153946	0.0151211	0.0146516	0.0141615	0.0139236	0.0140785	0.0143369	0.0145582	0.0147881	0.0150184	0.0152071	0.0155823	0.0159616
-0.064244	-0.0645006	-0.064729	-0.064942	-0.0651373	-0.0653025	-0.0654421	-0.065588	-0.0657431	-0.0657528	-0.065607	-0.0654385	-0.0652614	-0.0650789	-0.0648857	-0.0646895	-0.0645103	-0.0643547	-0.0642062	-0.0640546	-0.0639137	-0.0637896	-0.0636546	-0.063498	-0.063318	-0.0631046	-0.0628527	-0.062575	-0.0622823	-0.0619663	-0.0616139	-0.0612336	-0.0609772	-0.0608541	-0.060719	-0.0605129	-0.0602545	-0.0599701	-0.0596684	-0.0593665	-0.05905	-0.0587214	-0.0583963	-0.0580637	-0.0575284	-0.0568056	-0.0560847	-0.0553679	-0.0546623	-0.0539703
0.188906	0.191924	0.19489	0.197641	0.200481	0.203445	0.206322	0.209228	0.212087	0.214755	0.21735	0.220209	0.22352	0.226786	0.229637	0.232371	0.235049	0.237598	0.240135	0.242699	0.245556	0.248836	0.251945	0.254304	0.25624	0.258603	0.261982	0.265962	0.272671	0.281958	0.291102	0.300065	0.308542	0.316665	0.324644	0.332256	0.339269	0.345802	0.352172	0.358462	0.364682	0.371032	0.377494	0.383678	0.389254	0.394914	0.400959	0.406624	0.41237	0.417749
-0.00917688	-0.00958505	-0.0108381	-0.0121124	-0.0133619	-0.0151958	-0.0175456	-0.0197616	-0.022463	-0.0256807	-0.0288453	-0.0319162	-0.0348553	-0.0376532	-0.0403553	-0.0429867	-0.0454292	-0.0476693	-0.0498122	-0.051928	-0.0540481	-0.056117	-0.0581332	-0.0601357	-0.0620133	-0.0637059	-0.0653248	-0.0669109	-0.068427	-0.0698925	-0.0713642	-0.0727758	-0.0740885	-0.0754152	-0.0767461	-0.0780499	-0.0794073	-0.0808398	-0.0822274	-0.0834426	-0.0845322	-0.0855578	-0.0865618	-0.0875922	-0.0886681	-0.0898008	-0.0909708	-0.0921642	-0.0933429	-0.0944431
0.0552597	0.055175	0.0551039	0.0550442	0.0550011	0.0549952	0.0548842	0.0546418	0.054421	0.0542245	0.0540405	0.0538762	0.0536511	0.0533539	0.0530668	0.0528451	0.0526614	0.0524864	0.0523457	0.0522236	0.0521084	0.0520563	0.0520857	0.0521519	0.0521977	0.0521497	0.0521186	0.0521061	0.0520364	0.0519645	0.0519792	0.0520871	0.0521773	0.052201	0.052239	0.0523361	0.0524381	0.0523091	0.0519668	0.0516642	0.0514123	0.0512099	0.0510327	0.0508844	0.0507771	0.050698	0.0506335	0.0505896	0.0505703	0.0505743
0.112696	0.112294	0.111911	0.111569	0.111267	0.110989	0.110707	0.11041	0.110088	0.109752	0.109431	0.109117	0.108786	0.10844	0.108107	0.107795	0.107487	0.107176	0.106867	0.106573	0.106292	0.106003	0.105702	0.105405	0.10511	0.104803	0.104486	0.104176	0.103909	0.103681	0.103446	0.103194	0.102942	0.102691	0.102425	0.102156	0.101906	0.10167	0.101414	0.101136	0.100868	0.100587	0.100269	0.0999252	0.0995772	0.0992453	0.0989153	0.0985809	0.0982453	0.0979207
0.0160792	0.0155483	0.0150495	0.0145543	0.0140758	0.0136425	0.013265	0.0129329	0.0126345	0.012367	0.0121302	0.0119197	0.011714	0.0115211	0.0114302	0.0114507	0.0114886	0.0115099	0.0115223	0.0115351	0.0115814	0.0116651	0.0117446	0.0118142	0.0118732	0.0119114	0.0119293	0.0119282	0.0119204	0.0119124	0.0118891	0.0118581	0.011834	0.0118132	0.0118013	0.0117928	0.0117626	0.0117239	0.0117099	0.0117228	0.0117513	0.0117786	0.0118161	0.0118985	0.0120218	0.0121618	0.0123166	0.012496	0.0127153	0.0130547
-0.077673	-0.0782371	-0.0789251	-0.0796452	-0.0802999	-0.0810246	-0.0818465	-0.0826996	-0.0836198	-0.084534	-0.0853712	-0.0861183	-0.0868072	-0.0874981	-0.0881879	-0.0888763	-0.0895264	-0.0900936	-0.090582	-0.0910493	-0.0915587	-0.0920731	-0.0925603	-0.0929573	-0.0932431	-0.0934978	-0.0937761	-0.09409	-0.0944491	-0.0948227	-0.0951889	-0.0955908	-0.0960483	-0.096304	-0.0963484	-0.0963876	-0.0964124	-0.0964309	-0.0964843	-0.0966049	-0.0967765	-0.0970162	-0.0973816	-0.0978547	-0.0983694	-0.0989003	-0.0994335	-0.100022	-0.100708	-0.101478
0.0556298	0.0559974	0.0576551	0.0605862	0.0634622	0.0662529	0.0689305	0.0715143	0.0739896	0.076345	0.0786491	0.0809219	0.0830917	0.0851481	0.0871455	0.0890993	0.0909988	0.0928617	0.094706	0.0965264	0.0982655	0.0998928	0.101404	0.102802	0.104122	0.105395	0.106641	0.107858	0.109026	0.11016	0.111274	0.112393	0.113514	0.114589	0.115618	0.116596	0.117544	0.118508	0.11962	0.120795	0.12293	0.126024	0.128908	0.131477	0.133868	0.136206	0.138491	0.139891	0.140262	0.140435
-0.503448	-0.497721	-0.492493	-0.48755	-0.482555	-0.477203	-0.471897	-0.466947	-0.461988	-0.457098	-0.452788	-0.449003	-0.445434	-0.442148	-0.438871	-0.435279	-0.431601	-0.428272	-0.42523	-0.422095	-0.419128	-0.416696	-0.414571	-0.412209	-0.409757	-0.407688	-0.405818	-0.40405	-0.402431	-0.400894	-0.399558	-0.39832	-0.396834	-0.394946	-0.39258	-0.389834	-0.386752	-0.383217	-0.37944	-0.375941	-0.372901	-0.369946	-0.366786	-0.363505	-0.360555	-0.358174	-0.35609	-0.354066	-0.3521	-0.35015
NaN	NaN	NaN	NaN	NaN	NaN	NaN	NaN	NaN	NaN	NaN	NaN	NaN	NaN	NaN	NaN	NaN	NaN	NaN	NaN	NaN	NaN	NaN	NaN	NaN	NaN	NaN	NaN	NaN	NaN	NaN	NaN	NaN	NaN	NaN	NaN	NaN	NaN	NaN	NaN	NaN	NaN	NaN	NaN	NaN	NaN	NaN	NaN	NaN	NaN
NaN	NaN	NaN	NaN	NaN	NaN	NaN	NaN	NaN	NaN	NaN	NaN	NaN	NaN	NaN	NaN	NaN	NaN	NaN	NaN	NaN	NaN	NaN	NaN	NaN	NaN	NaN	NaN	NaN	NaN	NaN	NaN	NaN	NaN	NaN	NaN	NaN	NaN	NaN	NaN	NaN	NaN	NaN	NaN	NaN	NaN	NaN	NaN	NaN	NaN
-0.0260341	-0.0253317	-0.0245948	-0.0236186	-0.0226662	-0.0220977	-0.0216136	-0.0210962	-0.0208666	-0.0210565	-0.0213677	-0.021683	-0.0221583	-0.0227164	-0.023064	-0.0228909	-0.0226267	-0.0226329	-0.022477	-0.0219923	-0.0214811	-0.0209971	-0.0204859	-0.0199226	-0.0193738	-0.0189118	-0.0187484	-0.0186591	-0.0185884	-0.0186916	-0.0187538	-0.0187991	-0.018856	-0.0189687	-0.0191064	-0.0192218	-0.0193572	-0.0196747	-0.0201032	-0.0205276	-0.0210048	-0.0215182	-0.0220504	-0.0226233	-0.0232211	-0.0238414	-0.0242914	-0.0244908	-0.02491	-0.0255796
0.544434	0.547391	0.550191	0.552905	0.555451	0.557817	0.560032	0.562187	0.564348	0.56643	0.568396	0.570334	0.572247	0.574113	0.575915	0.577634	0.579294	0.580879	0.582369	0.583811	0.585251	0.586729	0.588182	0.589547	0.59087	0.59211	0.593231	0.594321	0.595445	0.596539	0.597519	0.598432	0.59943	0.600467	0.601434	0.602315	0.603092	0.603876	0.604666	0.605398	0.606202	0.607158	0.608134	0.608959	0.609663	0.610418	0.611222	0.61199	0.612722	0.613505
0.0448568	0.0444684	0.0440942	0.0437443	0.0434165	0.0430848	0.0427294	0.042417	0.0421767	0.0419507	0.0417332	0.0415044	0.0412772	0.0411252	0.0410245	0.0409133	0.0407588	0.040522	0.0402305	0.0399282	0.0395661	0.0391354	0.038679	0.0382217	0.0377892	0.0374033	0.0370787	0.0368052	0.0364482	0.0359758	0.0354968	0.0350255	0.0345811	0.0341534	0.0337263	0.0332975	0.0328404	0.0323661	0.0318982	0.0314347	0.0309614	0.0304462	0.0298974	0.0293708	0.0288909	0.0284266	0.0279239	0.027349	0.0267545	0.0262459
0.103772	0.103721	0.103713	0.103734	0.103773	0.103829	0.103883	0.103936	0.103978	0.103988	0.103973	0.10393	0.103878	0.103833	0.103814	0.10381	0.103778	0.103731	0.103699	0.10366	0.103592	0.103524	0.103497	0.103524	0.103588	0.103661	0.103758	0.103916	0.10413	0.104365	0.104598	0.104836	0.10507	0.105285	0.105487	0.10566	0.105783	0.10589	0.106043	0.106249	0.106487	0.106716	0.10691	0.107095	0.107285	0.107483	0.107693	0.107915	0.108125	0.108299
-0.0190497	-0.0186412	-0.0183862	-0.0182125	-0.0181346	-0.0180972	-0.0179536	-0.0176799	-0.0173357	-0.0169816	-0.0167916	-0.0166956	-0.0166004	-0.0164643	-0.0161626	-0.0158308	-0.0156816	-0.0156141	-0.015387	-0.0151067	-0.0149114	-0.0145664	-0.0140509	-0.0136849	-0.0136049	-0.0135511	-0.0135693	-0.0138454	-0.0140543	-0.01395	-0.0136172	-0.0132493	-0.0128778	-0.0124259	-0.012153	-0.0121932	-0.0122698	-0.0123889	-0.0124806	-0.0124002	-0.0122482	-0.0120839	-0.0119276	-0.0118233	-0.0118154	-0.0117769	-0.0117197	-0.0117504	-0.0118569	-0.0120881
NaN	NaN	NaN	NaN	NaN	NaN	NaN	NaN	NaN	NaN	NaN	NaN	NaN	NaN	NaN	NaN	NaN	NaN	NaN	NaN	NaN	NaN	NaN	NaN	NaN	NaN	NaN	NaN	NaN	NaN	NaN	NaN	NaN	NaN	NaN	NaN	NaN	NaN	NaN	NaN	NaN	NaN	NaN	NaN	NaN	NaN	NaN	NaN	NaN	NaN
NaN	NaN	NaN	NaN	NaN	NaN	NaN	NaN	NaN	NaN	NaN	NaN	NaN	NaN	NaN	NaN	NaN	NaN	NaN	NaN	NaN	NaN	NaN	NaN	NaN	NaN	NaN	NaN	NaN	NaN	NaN	NaN	NaN	NaN	NaN	NaN	NaN	NaN	NaN	NaN	NaN	NaN	NaN	NaN	NaN	NaN	NaN	NaN	NaN	NaN
NaN	NaN	NaN	NaN	NaN	NaN	NaN	NaN	NaN	NaN	NaN	NaN	NaN	NaN	NaN	NaN	NaN	NaN	NaN	NaN	NaN	NaN	NaN	NaN	NaN	NaN	NaN	NaN	NaN	NaN	NaN	NaN	NaN	NaN	NaN	NaN	NaN	NaN	NaN	NaN	NaN	NaN	NaN	NaN	NaN	NaN	NaN	NaN	NaN	NaN
0.074011	0.0727601	0.0713837	0.0702499	0.0691576	0.0681152	0.0671398	0.0662264	0.0653925	0.0646407	0.0639471	0.0633009	0.0626841	0.0621232	0.061643	0.061216	0.0606144	0.0598399	0.0591247	0.0584584	0.0578257	0.0572143	0.0566264	0.056414	0.0565562	0.0567166	0.0568577	0.0566796	0.0562361	0.0558614	0.0555079	0.0550973	0.0547	0.054384	0.0540827	0.0537106	0.0532667	0.052616	0.0517693	0.050931	0.0501252	0.049443	0.0486363	0.046987	0.044778	0.0426576	0.0406385	0.0387224	0.0369316	0.0352967
0.149768	0.14895	0.148062	0.147191	0.14632	0.145543	0.144917	0.144331	0.143705	0.142988	0.142106	0.141097	0.140105	0.139178	0.138311	0.137558	0.136944	0.13645	0.136063	0.13567	0.135201	0.134707	0.134213	0.133766	0.133447	0.133235	0.133064	0.13295	0.13295	0.13297	0.132896	0.132955	0.133214	0.13351	0.133774	0.13413	0.13473	0.135337	0.135953	0.136968	0.138343	0.144039	0.153696	0.162864	0.167528	0.168037	0.168692	0.169342	0.170255	0.17172
-0.00842087	-0.00826556	-0.00813089	-0.00802892	-0.00792387	-0.00769532	-0.00729062	-0.00694305	-0.00665513	-0.00628996	-0.00589158	-0.00545945	-0.00501403	-0.00455357	-0.00401021	-0.00352784	-0.00313821	-0.00271088	-0.00237849	-0.00211687	-0.00171562	-0.00118797	-0.000699298	-0.000367786	-4.21682e-05	0.000416536	0.000906456	0.00134696	0.00169276	0.00201676	0.00237995	0.00265435	0.00283726	0.00312673	0.0034688	0.00361431	0.00346062	0.00322185	0.00306769	0.00298626	0.00293197	0.00277205	0.00256724	0.00240647	0.00222093	0.00198693	0.00177262	0.00165626	0.00160056	0.00153653
-0.0355143	-0.0369196	-0.0382824	-0.0395926	-0.0408682	-0.0422713	-0.0437837	-0.0452229	-0.0465641	-0.0478601	-0.0491388	-0.0503608	-0.051492	-0.0525373	-0.0535344	-0.0545273	-0.0555564	-0.056623	-0.0577031	-0.0587861	-0.0598947	-0.061035	-0.0622118	-0.0634341	-0.0646754	-0.0659133	-0.067181	-0.068314	-0.0692786	-0.0702465	-0.071088	-0.071287	-0.0710012	-0.0712742	-0.0722077	-0.0732521	-0.0742529	-0.0751934	-0.0760843	-0.0769573	-0.0778201	-0.0782984	-0.0780239	-0.077351	-0.0768273	-0.0766572	-0.0766771	-0.076715	-0.0767636	-0.0769648
-0.408863	-0.406759	-0.40468	-0.402745	-0.400923	-0.399017	-0.396983	-0.394995	-0.39305	-0.391075	-0.389024	-0.386946	-0.384941	-0.382956	-0.380991	-0.379044	-0.377043	-0.374894	-0.372629	-0.37042	-0.368336	-0.366253	-0.364122	-0.361993	-0.359938	-0.358026	-0.356154	-0.354152	-0.351955	-0.349667	-0.347437	-0.345309	-0.343208	-0.341107	-0.338864	-0.336436	-0.334096	-0.331791	-0.32933	-0.326766	-0.324271	-0.321988	-0.319858	-0.317562	-0.315013	-0.312413	-0.309836	-0.307307	-0.304846	-0.302451
0.175018	0.174389	0.173726	0.172959	0.168219	0.15988	0.152104	0.144728	0.13777	0.131208	0.124981	0.119089	0.113527	0.108307	0.103403	0.0987642	0.0943666	0.090238	0.0864227	0.0829449	0.0797186	0.0766827	0.0738957	0.0713282	0.0688503	0.066472	0.0643404	0.0624511	0.0606767	0.0589941	0.0575368	0.0563967	0.0554322	0.0545046	0.0536475	0.0529035	0.0522604	0.0516853	0.0511892	0.0507931	0.0505278	0.0503942	0.0502699	0.0501755	0.0502545	0.0504564	0.050638	0.0507896	0.0509656	0.0512283
-0.0496607	-0.0499984	-0.0503315	-0.0507709	-0.0512786	-0.0517929	-0.0523324	-0.0529098	-0.0534866	-0.0539938	-0.0544389	-0.0549352	-0.0555492	-0.056156	-0.0566969	-0.0572189	-0.0577193	-0.0582692	-0.0588746	-0.0594427	-0.0599713	-0.0604749	-0.0609504	-0.0614294	-0.0619305	-0.0624336	-0.0628364	-0.0631724	-0.063614	-0.0639922	-0.0642025	-0.0644581	-0.06481	-0.0651362	-0.065402	-0.0657556	-0.0662041	-0.0666721	-0.0671259	-0.0674331	-0.0675783	-0.0676852	-0.0678098	-0.0679352	-0.0679973	-0.0680315	-0.0680718	-0.0681251	-0.0682455	-0.0683815
0.206568	0.205766	0.205071	0.204451	0.203808	0.203138	0.202717	0.202506	0.202234	0.201593	0.200269	0.198688	0.197518	0.196944	0.196618	0.196287	0.195601	0.194574	0.193737	0.193051	0.192608	0.192456	0.19227	0.191659	0.19063	0.189552	0.188778	0.188331	0.187873	0.187378	0.186829	0.185915	0.18467	0.183897	0.183567	0.183274	0.182792	0.182035	0.18121	0.180923	0.181183	0.181077	0.180685	0.180308	0.180182	0.180311	0.180398	0.180728	0.181231	0.181385
0.0117347	0.011888	0.0120817	0.0122977	0.0125041	0.012695	0.0128998	0.0131087	0.013282	0.0134459	0.0136364	0.0138185	0.0139834	0.0141736	0.0144019	0.0146395	0.0149261	0.0152601	0.0155807	0.0159018	0.0162124	0.0165039	0.0167993	0.0174998	0.0185545	0.0192673	0.019693	0.0201394	0.0205953	0.0208538	0.0209137	0.0209693	0.0210111	0.0210588	0.0211189	0.0211668	0.0211906	0.0211866	0.0211733	0.0211691	0.0211567	0.0211103	0.0210492	0.0210026	0.0209683	0.020902	0.020771	0.0206199	0.0204961	0.0203933
0.0167006	0.0148235	0.0129932	0.0110943	0.00920235	0.00741125	0.00584201	0.00452997	0.00333761	0.00226101	0.00136237	0.000617791	-4.42205e-05	-0.000625897	-0.00118277	-0.00186836	-0.00276154	-0.00381035	-0.00488039	-0.00589058	-0.00686566	-0.00788735	-0.00893781	-0.00996231	-0.01105	-0.0121508	-0.0131684	-0.0141364	-0.0149927	-0.0156937	-0.0163236	-0.0169721	-0.0176303	-0.0182681	-0.0188675	-0.0194366	-0.0200443	-0.0206542	-0.0211454	-0.0215516	-0.0219677	-0.0224248	-0.0228769	-0.0232914	-0.0236982	-0.024151	-0.02464	-0.0250865	-0.0254939	-0.0258972
0.106059	0.098462	0.0908553	0.0832395	0.0756151	0.0679824	0.060342	0.052694	0.0450389	0.0373769	0.0297085	0.0220339	0.0143533	0.00666714	-0.00102443	-0.00872113	-0.0164227	-0.024129	-0.0318397	-0.0395547	-0.0472738	-0.0549967	-0.0627233	-0.0704534	-0.0781869	-0.0859236	-0.0936633	-0.101406	-0.109151	-0.1169	-0.12465	-0.132403	-0.140159	-0.147916	-0.155676	-0.163437	-0.171201	-0.178966	-0.186733	-0.194502	-0.202273	-0.210044	-0.217818	-0.225592	-0.233368	-0.241146	-0.248924	-0.256703	-0.264484	-0.272266
0.0157175	0.0148173	0.0136764	0.0123398	0.0108167	0.0090863	0.00717771	0.00514779	0.00302644	0.000783807	-0.0016475	-0.004288	-0.00698207	-0.00968346	-0.0124454	-0.0151677	-0.0177792	-0.0202024	-0.0223826	-0.0244868	-0.0265962	-0.0285209	-0.0301721	-0.0317522	-0.0334784	-0.0353976	-0.0373647	-0.0392607	-0.041118	-0.0429677	-0.0448343	-0.0467416	-0.0487215	-0.0506833	-0.0525402	-0.0543699	-0.0560619	-0.0576175	-0.0592183	-0.0607892	-0.0622634	-0.0637427	-0.0653437	-0.0669585	-0.0684017	-0.0697687	-0.0712479	-0.0727854	-0.074189	-0.0754841
loss
-0.0263997	-0.0265495	-0.0262559	-0.0262427	-0.0264994	-0.0267734	-0.0270688	-0.0273947	-0.0277494	-0.0280939	-0.0284246	-0.028777	-0.0293463	-0.0300893	-0.0307868	-0.0314733	-0.0321552	-0.0326032	-0.0328257	-0.0330058	-0.0331489	-0.0330962	-0.0328419	-0.0326021	-0.032604	-0.0328264	-0.0332749	-0.0339451	-0.0346038	-0.0352558	-0.0356911	-0.0361141	-0.03673	-0.0373253	-0.0379087	-0.0384791	-0.0390201	-0.0395143	-0.0399787	-0.0404454	-0.0409149	-0.041386	-0.0418654	-0.0423579	-0.0428613	-0.0433792	-0.0439001	-0.0444205	-0.0449381	-0.0450181
0.079322	0.078811	0.0782878	0.0777374	0.0771952	0.0767033	0.0762531	0.0758288	0.0754795	0.0752039	0.0749586	0.0747167	0.0744409	0.0741353	0.0738461	0.0735973	0.0731979	0.0728069	0.0725823	0.0721836	0.0716202	0.0710712	0.0705677	0.0701075	0.069674	0.0692459	0.0688167	0.0684073	0.0679937	0.0675645	0.0671613	0.0667976	0.0664461	0.0660745	0.0656862	0.0652957	0.064904	0.0645049	0.064081	0.0636304	0.0631573	0.0626867	0.0622399	0.0618243	0.061437	0.0610534	0.0606673	0.060281	0.0598738	0.0594593
NaN	NaN	NaN	NaN	NaN	NaN	NaN	NaN	NaN	NaN	NaN	NaN	NaN	NaN	NaN	NaN	NaN	NaN	NaN	NaN	NaN	NaN	NaN	NaN	NaN	NaN	NaN	NaN	NaN	NaN	NaN	NaN	NaN	NaN	NaN	NaN	NaN	NaN	NaN	NaN	NaN	NaN	NaN	NaN	NaN	NaN	NaN	NaN	NaN	NaN
0.0777834	0.0795406	0.0830698	0.0864438	0.089634	0.0926698	0.0955493	0.0981294	0.100388	0.1025	0.104516	0.106358	0.108028	0.109616	0.111177	0.112678	0.114062	0.115253	0.116241	0.117107	0.1179	0.118619	0.11925	0.11982	0.12039	0.120946	0.121451	0.121919	0.122388	0.122818	0.123174	0.123509	0.123861	0.124145	0.124248	0.124193	0.124101	0.124025	0.123953	0.123849	0.123651	0.12341	0.123165	0.122917	0.122688	0.122452	0.122209	0.121952	0.121646	0.121307
-0.0681066	-0.0655025	-0.063077	-0.0608003	-0.0586094	-0.0564527	-0.054374	-0.0524909	-0.0508051	-0.0492275	-0.0477683	-0.0465192	-0.0454254	-0.0443887	-0.0434088	-0.0424527	-0.0414719	-0.0404718	-0.0394446	-0.0384456	-0.0374649	-0.036467	-0.0355004	-0.0345418	-0.0335846	-0.0326393	-0.031738	-0.030952	-0.0302458	-0.0295638	-0.0289158	-0.0283282	-0.0278134	-0.0273011	-0.0266355	-0.0258756	-0.0252396	-0.02475	-0.0242941	-0.0238034	-0.0232621	-0.0226662	-0.02207	-0.0214973	-0.0209059	-0.0202687	-0.0196157	-0.0190192	-0.0184742	-0.0178856
0.0640288	0.064082	0.0640944	0.0641297	0.0641044	0.0640113	0.0639394	0.0638725	0.0643721	0.065344	0.0661572	0.066924	0.0676312	0.0682125	0.068708	0.069201	0.0696788	0.070029	0.0702645	0.0705308	0.0708187	0.0710314	0.071171	0.071254	0.0712829	0.0712396	0.0710361	0.0707359	0.0704663	0.0701971	0.069909	0.0696097	0.0692328	0.0687529	0.0682083	0.0676203	0.0670303	0.0664103	0.0657076	0.0649915	0.0642761	0.0635077	0.0627042	0.0618801	0.0610363	0.0602214	0.0594465	0.0586303	0.057751	0.0568093
-0.131271	-0.129742	-0.128195	-0.126658	-0.125104	-0.123498	-0.12185	-0.120171	-0.118444	-0.116688	-0.115114	-0.113695	-0.112244	-0.110799	-0.109372	-0.107941	-0.1065	-0.105056	-0.103611	-0.102167	-0.100869	-0.0997132	-0.0985494	-0.0973896	-0.0962297	-0.0950598	-0.0938959	-0.0927366	-0.0918312	-0.0911606	-0.0904425	-0.0900573	-0.0899803	-0.0898275	-0.0896252	-0.0893575	-0.088998	-0.0883233	-0.0873537	-0.0863075	-0.0851923	-0.0840452	-0.0828721	-0.0816699	-0.080438	-0.0791749	-0.0778868	-0.0765746	-0.0752391	-0.0738931
-0.0420863	-0.04128	-0.0404412	-0.039542	-0.0385772	-0.0372958	-0.0357629	-0.0342564	-0.0326929	-0.0311024	-0.0295999	-0.0281377	-0.0266708	-0.0252242	-0.0237879	-0.0223244	-0.0208268	-0.0193543	-0.0179296	-0.0162104	-0.0142341	-0.0123157	-0.0104011	-0.00861154	-0.00759487	-0.00723432	-0.00682924	-0.00632334	-0.00575473	-0.00516793	-0.00458205	-0.00399552	-0.00339568	-0.00277757	-0.00213948	-0.00148285	-0.00082476	-0.000185084	0.000424852	0.00105564	0.00174846	0.00244156	0.00310145	0.00375757	0.00442176	0.00513628	0.00587851	0.00656548	0.00723118	0.00792837
-0.105526	-0.106157	-0.106913	-0.107732	-0.108499	-0.109221	-0.110006	-0.110863	-0.111731	-0.112589	-0.113422	-0.114231	-0.115017	-0.115776	-0.1165	-0.117248	-0.118033	-0.118829	-0.120099	-0.121846	-0.123587	-0.125273	-0.126943	-0.128643	-0.130323	-0.131918	-0.13346	-0.135052	-0.136698	-0.138276	-0.139739	-0.141211	-0.14279	-0.144396	-0.145932	-0.14742	-0.14893	-0.150443	-0.151911	-0.153333	-0.154732	-0.156132	-0.157544	-0.158959	-0.160359	-0.161714	-0.163031	-0.164342	-0.165628	-0.166883
0.220094	0.220728	0.221334	0.221902	0.222486	0.223071	0.223622	0.224009	0.224135	0.224148	0.224172	0.224218	0.224278	0.224225	0.224173	0.224212	0.224145	0.22394	0.223772	0.223752	0.223723	0.223566	0.223356	0.223165	0.223105	0.223077	0.222891	0.22265	0.222462	0.222343	0.222093	0.221654	0.221176	0.220531	0.219737	0.21897	0.218231	0.217482	0.21674	0.216059	0.215445	0.214871	0.214365	0.213939	0.21355	0.213142	0.212726	0.212358	0.212007	0.211649
-0.10153	-0.10208	-0.102642	-0.103206	-0.103731	-0.10421	-0.104711	-0.105237	-0.105732	-0.106313	-0.107012	-0.107618	-0.108008	-0.10829	-0.108597	-0.108933	-0.109278	-0.10963	-0.109989	-0.110356	-0.110732	-0.110929	-0.110921	-0.110899	-0.110904	-0.110915	-0.110915	-0.110929	-0.111072	-0.111313	-0.11139	-0.111367	-0.111395	-0.111403	-0.111381	-0.111358	-0.111333	-0.111133	-0.110754	-0.110402	-0.11013	-0.109948	-0.109818	-0.109683	-0.10953	-0.109491	-0.109549	-0.109577	-0.109585	-0.109552
NaN	NaN	NaN	NaN	NaN	NaN	NaN	NaN	NaN	NaN	NaN	NaN	NaN	NaN	NaN	NaN	NaN	NaN	NaN	NaN	NaN	NaN	NaN	NaN	NaN	NaN	NaN	NaN	NaN	NaN	NaN	NaN	NaN	NaN	NaN	NaN	NaN	NaN	NaN	NaN	NaN	NaN	NaN	NaN	NaN	NaN	NaN	NaN	NaN	NaN
-0.0369494	-0.0358887	-0.0351142	-0.0346401	-0.0342038	-0.0337647	-0.0333868	-0.0330632	-0.0327459	-0.0324417	-0.0321864	-0.0321669	-0.0322906	-0.0322818	-0.032196	-0.0321942	-0.0322484	-0.0321701	-0.0320963	-0.0322112	-0.0324275	-0.0326857	-0.0333265	-0.034254	-0.0351348	-0.0360835	-0.0370379	-0.0379873	-0.038973	-0.0399329	-0.0408471	-0.0417379	-0.0425765	-0.043379	-0.0441892	-0.0449875	-0.045755	-0.0464607	-0.0470673	-0.0475856	-0.0480973	-0.0486593	-0.049279	-0.0499045	-0.0504594	-0.0509091	-0.0512907	-0.0516583	-0.0519883	-0.0523219
-0.0791016	-0.0786827	-0.0782924	-0.0779404	-0.0776343	-0.0773651	-0.0771126	-0.0768853	-0.076738	-0.0766847	-0.0766619	-0.0766427	-0.0766345	-0.0766089	-0.0765192	-0.0763693	-0.0761728	-0.0759489	-0.0757082	-0.0754133	-0.0757805	-0.0768182	-0.0778048	-0.0787112	-0.0795207	-0.0807821	-0.0824931	-0.0841321	-0.0857254	-0.0872707	-0.0887524	-0.0901728	-0.0915302	-0.0928328	-0.0940881	-0.0952678	-0.0963542	-0.0973804	-0.0983755	-0.0993256	-0.100223	-0.101095	-0.101942	-0.102751	-0.10351	-0.104193	-0.104815	-0.105406	-0.105961	-0.106469
0.00720106	0.00781767	0.00843202	0.00901566	0.00954606	0.0100425	0.0104733	0.0108604	0.0112664	0.0116848	0.0121164	0.0125644	0.013009	0.0134538	0.0139329	0.0144479	0.0149725	0.0154937	0.0159938	0.0164467	0.0168612	0.0172873	0.0177255	0.0181464	0.0185645	0.0190101	0.0194793	0.0199619	0.0204467	0.0208862	0.0212782	0.0216666	0.0220767	0.0225368	0.023038	0.023549	0.0240421	0.0245049	0.024942	0.0253338	0.0255913	0.0257816	0.0259998	0.0262104	0.026432	0.0266489	0.0268749	0.0271418	0.0274117	0.0277743
0.00369868	0.00452652	0.0051638	0.00563303	0.0061691	0.00671576	0.00713622	0.00746885	0.00770357	0.00787862	0.00803638	0.00825532	0.0083094	0.00810147	0.00775971	0.00739385	0.00709289	0.00676673	0.00638672	0.00616562	0.00608669	0.00583817	0.00547846	0.00518213	0.00500354	0.00477799	0.00447507	0.0040509	0.00370602	0.00357997	0.00325743	0.00285061	0.00256192	0.00221368	0.00170115	0.00114135	0.000536295	-0.000243101	-0.00104405	-0.00173728	-0.00245898	-0.0032496	-0.00397849	-0.00465084	-0.00538497	-0.00614745	-0.00688714	-0.00774398	-0.008456	-0.00932096
0.041572	0.0413146	0.041072	0.0408226	0.0404809	0.040078	0.0397071	0.0394075	0.0391766	0.0389482	0.0377723	0.0357215	0.0337946	0.0319811	0.030647	0.0297041	0.0282538	0.0264078	0.0247252	0.023689	0.0232689	0.0228843	0.0224364	0.0219906	0.021635	0.021284	0.020881	0.0209984	0.0217232	0.0220526	0.0218718	0.0216599	0.0214812	0.0213357	0.0215383	0.0220158	0.0224584	0.0225711	0.0222368	0.0221975	0.0225135	0.022863	0.0232401	0.0239321	0.0248996	0.0258465	0.0268738	0.0278694	0.0287601	0.0296348
0.0259752	0.0261942	0.0264418	0.0265978	0.0266517	0.026721	0.0268144	0.0269184	0.0270295	0.0271441	0.027273	0.027422	0.0275948	0.0277928	0.0279881	0.0281921	0.0284452	0.0286518	0.0287533	0.0288006	0.0288388	0.0289094	0.0289704	0.0289872	0.0289919	0.0289645	0.0289079	0.0288714	0.0288516	0.0288211	0.0287913	0.0287691	0.0287334	0.0286903	0.0286356	0.0285884	0.0285597	0.0285192	0.0284612	0.028405	0.0283709	0.0283602	0.0283467	0.0283316	0.0283478	0.0283998	0.0285263	0.0287007	0.0288457	0.0289659
0.173727	0.173898	0.173992	0.174074	0.174123	0.174133	0.174084	0.174101	0.174221	0.174333	0.174458	0.174607	0.174767	0.174917	0.175222	0.175686	0.176195	0.176756	0.177319	0.177857	0.178347	0.178818	0.179266	0.179663	0.180018	0.180337	0.180674	0.181038	0.181368	0.18162	0.181778	0.181859	0.181904	0.18196	0.182015	0.182026	0.181995	0.181946	0.181912	0.181892	0.181867	0.181856	0.181831	0.181765	0.181674	0.181572	0.181466	0.181372	0.18129	0.181199
-0.0474419	-0.0478217	-0.0482017	-0.0485965	-0.0490121	-0.0494169	-0.0497836	-0.0501279	-0.0504642	-0.0507625	-0.051025	-0.0512776	-0.0514719	-0.0515941	-0.0517184	-0.0518855	-0.0520841	-0.0522602	-0.052384	-0.0524985	-0.0525985	-0.0526464	-0.0526655	-0.0526889	-0.0527348	-0.052778	-0.052915	-0.0531585	-0.0533775	-0.0535679	-0.0537328	-0.0539053	-0.0541092	-0.0543219	-0.0545178	-0.0546956	-0.0548689	-0.0550617	-0.055282	-0.0555016	-0.0557107	-0.0559177	-0.0560872	-0.0562056	-0.056337	-0.0565149	-0.0566949	-0.0568694	-0.0570832	-0.0574581
-0.0388068	-0.0391416	-0.0395049	-0.0398694	-0.0402284	-0.0405971	-0.0409908	-0.0413836	-0.0417951	-0.0422033	-0.0425716	-0.0429439	-0.0433527	-0.043766	-0.0441789	-0.0446472	-0.0451709	-0.045702	-0.0461924	-0.0466353	-0.0470776	-0.0475644	-0.0480845	-0.0486084	-0.0491413	-0.0496715	-0.0501588	-0.0506837	-0.0512654	-0.0518194	-0.0523197	-0.0527492	-0.0531466	-0.0535509	-0.0539887	-0.0544389	-0.0548608	-0.0552823	-0.0556894	-0.056052	-0.0564102	-0.0568378	-0.0573298	-0.0578294	-0.0582953	-0.0587155	-0.0593083	-0.0601613	-0.0610869	-0.0620211
0.0907091	0.0905459	0.0903933	0.0904943	0.0903936	0.0898321	0.0890185	0.0879606	0.0869517	0.085999	0.0853866	0.0856165	0.0863041	0.0868904	0.0874428	0.0877132	0.0876878	0.0873879	0.087112	0.0871103	0.0870862	0.0867252	0.0860428	0.085392	0.0847839	0.084218	0.0837053	0.0834918	0.083558	0.0836197	0.0836705	0.0837193	0.0837826	0.0838483	0.0838961	0.0839655	0.0840792	0.0842203	0.084347	0.0844653	0.0846009	0.0847185	0.0845702	0.084468	0.0848202	0.0847522	0.0841217	0.0838734	0.0842868	0.0847225
-0.127204	-0.129841	-0.132816	-0.13621	-0.139497	-0.142408	-0.145274	-0.148086	-0.150876	-0.153884	-0.157024	-0.16025	-0.163679	-0.167003	-0.170347	-0.173932	-0.177433	-0.18083	-0.184199	-0.18759	-0.190879	-0.193711	-0.196188	-0.198585	-0.200658	-0.202332	-0.203834	-0.205216	-0.206687	-0.208318	-0.20992	-0.211485	-0.213129	-0.214848	-0.216443	-0.217754	-0.218827	-0.21979	-0.220778	-0.22186	-0.22303	-0.224226	-0.225315	-0.226275	-0.227251	-0.22835	-0.229463	-0.230514	-0.231513	-0.232365
NaN	NaN	NaN	NaN	NaN	NaN	NaN	NaN	NaN	NaN	NaN	NaN	NaN	NaN	NaN	NaN	NaN	NaN	NaN	NaN	NaN	NaN	NaN	NaN	NaN	NaN	NaN	NaN	NaN	NaN	NaN	NaN	NaN	NaN	NaN	NaN	NaN	NaN	NaN	NaN	NaN	NaN	NaN	NaN	NaN	NaN	NaN	NaN	NaN	NaN
NaN	NaN	NaN	NaN	NaN	NaN	NaN	NaN	NaN	NaN	NaN	NaN	NaN	NaN	NaN	NaN	NaN	NaN	NaN	NaN	NaN	NaN	NaN	NaN	NaN	NaN	NaN	NaN	NaN	NaN	NaN	NaN	NaN	NaN	NaN	NaN	NaN	NaN	NaN	NaN	NaN	NaN	NaN	NaN	NaN	NaN	NaN	NaN	NaN	NaN
-0.161943	-0.162014	-0.162086	-0.162144	-0.161891	-0.161343	-0.160683	-0.159966	-0.159234	-0.158581	-0.157969	-0.157341	-0.156646	-0.155903	-0.155146	-0.154377	-0.153907	-0.153591	-0.153375	-0.15331	-0.153202	-0.152985	-0.152484	-0.151798	-0.151122	-0.150524	-0.150073	-0.149704	-0.149575	-0.149825	-0.150169	-0.150421	-0.150547	-0.150722	-0.150918	-0.151019	-0.151107	-0.151147	-0.151062	-0.150964	-0.150983	-0.15106	-0.151187	-0.151341	-0.151439	-0.151475	-0.151399	-0.151167	-0.151036	-0.151159
-0.0803953	-0.0800686	-0.0797354	-0.0793941	-0.0790542	-0.0787081	-0.0783599	-0.0780156	-0.0776687	-0.0773352	-0.0770284	-0.0767348	-0.0764418	-0.0761531	-0.075874	-0.0756041	-0.0752801	-0.0749667	-0.0747738	-0.0746303	-0.0744819	-0.074327	-0.074172	-0.073964	-0.0736666	-0.0733262	-0.0729773	-0.0726456	-0.0723368	-0.0720279	-0.0717638	-0.0715281	-0.0713319	-0.071145	-0.0709229	-0.0707149	-0.070546	-0.0704183	-0.070297	-0.0701951	-0.0700967	-0.0699817	-0.0697953	-0.0695721	-0.0693689	-0.0691582	-0.0689434	-0.0687267	-0.0684944	-0.0682468
0.00797528	0.00804535	0.0081063	0.00815926	0.00819804	0.00822364	0.00822387	0.0081977	0.00816794	0.00814461	0.008085	0.0079586	0.00779883	0.00761785	0.00741077	0.00718757	0.0069479	0.00672251	0.00652243	0.00635456	0.00625544	0.00621021	0.00619297	0.00622438	0.00630549	0.00639452	0.00646696	0.0065309	0.00660171	0.00668201	0.0067432	0.00675691	0.00674981	0.00674373	0.00672763	0.00668881	0.0065208	0.00624321	0.00594201	0.00560368	0.00526649	0.00494027	0.00462523	0.00432778	0.0040288	0.00379694	0.00362825	0.00354504	0.00355472	0.00356342
0.0315892	0.0309471	0.0303054	0.0296542	0.0290034	0.0283646	0.0277099	0.0270276	0.0263527	0.0256893	0.0250154	0.0243358	0.023668	0.0230202	0.0223761	0.021724	0.021082	0.0204446	0.0198013	0.0191672	0.0185317	0.0178757	0.0172143	0.0165816	0.0159812	0.0153931	0.0148056	0.014211	0.013597	0.0129766	0.0123664	0.0117466	0.011118	0.0104949	0.00986251	0.00920496	0.00853104	0.00786373	0.00720475	0.00653452	0.00589802	0.00530734	0.00472248	0.00413002	0.00367587	0.00335112	0.0029977	0.00260935	0.00219425	0.00177385
0.00329668	0.00337193	0.00245498	0.00168353	0.0010101	0.000297283	-0.000549697	-0.00146027	-0.00264837	-0.00413191	-0.00566379	-0.0072899	-0.00786172	-0.00839029	-0.00982823	-0.0110927	-0.0122684	-0.0133349	-0.014379	-0.0155461	-0.0168094	-0.0181268	-0.0194805	-0.0208016	-0.0219247	-0.0229592	-0.0241426	-0.0255184	-0.027002	-0.0283207	-0.0292698	-0.029953	-0.0305899	-0.0312498	-0.0319819	-0.0327703	-0.0335403	-0.0343515	-0.0351412	-0.0359244	-0.0367801	-0.0376184	-0.0383714	-0.0388349	-0.0390016	-0.0381465	-0.0373443	-0.0375876	-0.0379246	-0.0383455
NaN	NaN	NaN	NaN	NaN	NaN	NaN	NaN	NaN	NaN	NaN	NaN	NaN	NaN	NaN	NaN	NaN	NaN	NaN	NaN	NaN	NaN	NaN	NaN	NaN	NaN	NaN	NaN	NaN	NaN	NaN	NaN	NaN	NaN	NaN	NaN	NaN	NaN	NaN	NaN	NaN	NaN	NaN	NaN	NaN	NaN	NaN	NaN	NaN	NaN
NaN	NaN	NaN	NaN	NaN	NaN	NaN	NaN	NaN	NaN	NaN	NaN	NaN	NaN	NaN	NaN	NaN	NaN	NaN	NaN	NaN	NaN	NaN	NaN	NaN	NaN	NaN	NaN	NaN	NaN	NaN	NaN	NaN	NaN	NaN	NaN	NaN	NaN	NaN	NaN	NaN	NaN	NaN	NaN	NaN	NaN	NaN	NaN	NaN	NaN
NaN	NaN	NaN	NaN	NaN	NaN	NaN	NaN	NaN	NaN	NaN	NaN	NaN	NaN	NaN	NaN	NaN	NaN	NaN	NaN	NaN	NaN	NaN	NaN	NaN	NaN	NaN	NaN	NaN	NaN	NaN	NaN	NaN	NaN	NaN	NaN	NaN	NaN	NaN	NaN	NaN	NaN	NaN	NaN	NaN	NaN	NaN	NaN	NaN	NaN
-0.0038587	-0.00425944	-0.00465463	-0.00503415	-0.00542469	-0.00584828	-0.00629299	-0.00676219	-0.00722703	-0.00767905	-0.00811969	-0.00887779	-0.00997424	-0.0110712	-0.0121731	-0.0132743	-0.0143698	-0.0154477	-0.016488	-0.0174795	-0.0184226	-0.0193525	-0.020094	-0.0206307	-0.0211596	-0.0215754	-0.022033	-0.0226371	-0.023218	-0.0237778	-0.0243174	-0.0248359	-0.025337	-0.025695	-0.025861	-0.0259297	-0.0259531	-0.0259689	-0.0259635	-0.0259206	-0.0258515	-0.0258275	-0.0259271	-0.0261715	-0.0265072	-0.0265879	-0.0263754	-0.026153	-0.0259542	-0.0257855
0.181566	0.181101	0.180615	0.180124	0.179766	0.179532	0.179288	0.179033	0.178764	0.178515	0.178294	0.178063	0.177808	0.177375	0.176774	0.176178	0.175416	0.174494	0.173709	0.173053	0.172404	0.171774	0.171174	0.170604	0.170041	0.169456	0.168866	0.168278	0.167671	0.167066	0.166478	0.165901	0.165341	0.164786	0.164221	0.163654	0.163088	0.162522	0.161957	0.161371	0.160769	0.160178	0.159592	0.159001	0.158339	0.15759	0.156704	0.155702	0.154716	0.153762
-0.0223671	-0.0220562	-0.0217466	-0.0214343	-0.0211439	-0.0208921	-0.0206585	-0.0204139	-0.0201683	-0.0199626	-0.0197941	-0.0196389	-0.0194852	-0.019302	-0.0190707	-0.0188119	-0.018563	-0.0183321	-0.018119	-0.0179171	-0.0176901	-0.0174175	-0.0171173	-0.0168159	-0.016533	-0.0162816	-0.0159846	-0.0158101	-0.0157762	-0.0156653	-0.0155077	-0.0153353	-0.0150842	-0.0145041	-0.0136529	-0.0128322	-0.0120859	-0.0114016	-0.0107963	-0.0102399	-0.00972813	-0.00927752	-0.00888315	-0.00859585	-0.00842662	-0.00829039	-0.00807165	-0.00774182	-0.00734917	-0.00692637
0.00671417	0.00599886	0.0052496	0.00463567	0.00446454	0.00408136	0.00302538	0.0020959	0.00179401	0.00182069	0.00188036	0.00199872	0.00194054	0.0017842	0.0016464	0.00119299	0.000394417	-0.00060601	-0.00166557	-0.00271074	-0.00374546	-0.00477673	-0.00581889	-0.00680934	-0.00771179	-0.00856081	-0.0093681	-0.0101291	-0.0108464	-0.0115389	-0.0122138	-0.0128572	-0.0135309	-0.0142358	-0.0148952	-0.0155223	-0.0161325	-0.0167288	-0.0172989	-0.0178287	-0.0183189	-0.0187941	-0.0192612	-0.0196971	-0.0201203	-0.0205312	-0.0208478	-0.0210971	-0.0213901	-0.0217145
0.0889272	0.0884933	0.0883418	0.088197	0.0880756	0.0879831	0.0878731	0.0873788	0.0865522	0.0857759	0.0850322	0.0843251	0.0836831	0.0830758	0.0824536	0.0818277	0.0812291	0.0806695	0.0802175	0.0798541	0.0795	0.0791588	0.0788429	0.0785414	0.0782217	0.0776677	0.076915	0.076035	0.0750468	0.0741207	0.0732275	0.0722555	0.0712209	0.0702308	0.0692609	0.0683213	0.0674594	0.0666844	0.0659495	0.0652366	0.0645735	0.0639537	0.0633434	0.0627374	0.0621421	0.061568	0.0610378	0.0605458	0.0599341	0.0591848
0.253748	0.254518	0.25556	0.256845	0.2583	0.259922	0.261353	0.262591	0.263675	0.264627	0.265442	0.266134	0.266701	0.267152	0.267512	0.267763	0.267888	0.267901	0.267804	0.267592	0.26729	0.26695	0.266938	0.267547	0.268362	0.269034	0.269618	0.270147	0.27055	0.27078	0.270878	0.270878	0.270766	0.270273	0.269107	0.267571	0.265653	0.263353	0.26102	0.258674	0.256327	0.253972	0.251625	0.249318	0.247029	0.244716	0.242368	0.239624	0.236192	0.232625
0.0238726	0.0229886	0.0220651	0.0210725	0.0200663	0.0190762	0.0180832	0.0170812	0.016077	0.0151056	0.0142204	0.0134122	0.012643	0.0118641	0.0110117	0.0100295	0.00895258	0.00788574	0.00696299	0.00613765	0.00532829	0.00458518	0.00389001	0.00322815	0.00256677	0.00199251	0.00155631	0.00116335	0.000836314	0.000489117	-1.68342e-06	-0.00061784	-0.00124084	-0.00179415	-0.00232248	-0.00285162	-0.00335467	-0.00378988	-0.00418968	-0.00463072	-0.00513242	-0.00558774	-0.00596433	-0.00636569	-0.00679109	-0.00721456	-0.00769675	-0.0081816	-0.00856188	-0.00887249
0.04697	0.0474136	0.0478138	0.0480824	0.0485197	0.049124	0.0496219	0.0500533	0.0504395	0.0508271	0.0511757	0.0514236	0.0515855	0.0516729	0.0516701	0.0515497	0.0513031	0.0510035	0.0506703	0.0501837	0.0496151	0.0490727	0.0484934	0.0478387	0.0471316	0.0464213	0.0457418	0.0450767	0.0443984	0.0436883	0.0429556	0.0422542	0.0415534	0.0410357	0.0407484	0.0404819	0.040245	0.0399931	0.0396765	0.0393244	0.0389347	0.0385013	0.0380803	0.0374703	0.0365944	0.0356931	0.0348434	0.0339678	0.0330801	0.0322792
-0.00297691	-0.00327081	-0.0035513	-0.0038031	-0.00416702	-0.00465425	-0.00511916	-0.00555849	-0.00601726	-0.0065034	-0.00700322	-0.00750836	-0.00800328	-0.00847621	-0.00892664	-0.0093681	-0.00981323	-0.0102625	-0.0107164	-0.0111767	-0.0116339	-0.0120795	-0.0125202	-0.0129461	-0.0133468	-0.0137354	-0.0141231	-0.0144716	-0.0147729	-0.0150677	-0.0153536	-0.0156223	-0.0158754	-0.0161111	-0.016341	-0.0165722	-0.0167931	-0.0169126	-0.0169347	-0.016956	-0.0169765	-0.0169734	-0.0169585	-0.0169619	-0.0169766	-0.0170524	-0.0171715	-0.0172577	-0.0173266	-0.0173906
-0.0284661	-0.0285638	-0.0287189	-0.0289911	-0.0292882	-0.0295993	-0.0300009	-0.0304722	-0.0308919	-0.0312187	-0.0315989	-0.0320112	-0.0323396	-0.0327902	-0.0333413	-0.0338779	-0.034545	-0.0353117	-0.0359067	-0.0363707	-0.036921	-0.0375387	-0.0381025	-0.0386063	-0.039085	-0.0395798	-0.0400643	-0.0405089	-0.0409606	-0.0414533	-0.041992	-0.0425408	-0.0429394	-0.0431806	-0.0435096	-0.0438361	-0.044036	-0.0441208	-0.043954	-0.0436796	-0.0433953	-0.0430663	-0.0427399	-0.0424159	-0.0421081	-0.041769	-0.0413841	-0.0410345	-0.0407625	-0.040539
0.0559848	0.0557874	0.0554431	0.0549907	0.0544612	0.053868	0.0532231	0.0525232	0.051728	0.0508173	0.0498171	0.0487414	0.0475256	0.0462213	0.0449699	0.0437873	0.0426458	0.041551	0.0402158	0.0386566	0.0371861	0.035784	0.0344362	0.0331669	0.0319698	0.0307914	0.0296425	0.0285573	0.0275083	0.0264885	0.0255038	0.0245379	0.0236089	0.0227123	0.0218136	0.0209053	0.020015	0.0192062	0.0184725	0.0177273	0.0169576	0.0162087	0.0155029	0.0148534	0.0142332	0.0136383	0.0130715	0.0124908	0.011892	0.0115901
0.141696	0.141351	0.141121	0.140901	0.140589	0.140266	0.140017	0.139771	0.139471	0.139116	0.138725	0.138369	0.138082	0.137793	0.137477	0.137258	0.137121	0.136978	0.136852	0.136683	0.136397	0.136042	0.135675	0.135357	0.135114	0.134853	0.134462	0.133964	0.133422	0.13292	0.132496	0.132057	0.131565	0.131076	0.130608	0.130117	0.129668	0.129301	0.128856	0.128304	0.127748	0.127188	0.126624	0.126067	0.125517	0.125016	0.124508	0.123921	0.123323	0.122786
blank
0.106562	0.106126	0.105676	0.10522	0.104776	0.104344	0.103913	0.103621	0.103464	0.103308	0.103087	0.102802	0.102515	0.102144	0.101555	0.100944	0.100437	0.0999235	0.0995665	0.0992176	0.0987205	0.0982233	0.0977897	0.0974062	0.0970165	0.0966412	0.0962824	0.0959186	0.0955325	0.0951346	0.0947388	0.0942746	0.0938177	0.093453	0.0930994	0.0927209	0.0921847	0.091593	0.0910997	0.0906209	0.0901452	0.089616	0.0890464	0.0886472	0.0883977	0.0881498	0.0879105	0.0877416	0.0875532	0.0872742
-0.113185	-0.113188	-0.113326	-0.113728	-0.114324	-0.114871	-0.115383	-0.115882	-0.116368	-0.116846	-0.116815	-0.116243	-0.115667	-0.11538	-0.11538	-0.115394	-0.115181	-0.114472	-0.113505	-0.112825	-0.112176	-0.111313	-0.110524	-0.109807	-0.109117	-0.108702	-0.10857	-0.108456	-0.108357	-0.108237	-0.107871	-0.107296	-0.106773	-0.106299	-0.105839	-0.105335	-0.104814	-0.104323	-0.104039	-0.103762	-0.103303	-0.102862	-0.1024	-0.102096	-0.101787	-0.101312	-0.100869	-0.100634	-0.100563	-0.100464
NaN	NaN	NaN	NaN	NaN	NaN	NaN	NaN	NaN	NaN	NaN	NaN	NaN	NaN	NaN	NaN	NaN	NaN	NaN	NaN	NaN	NaN	NaN	NaN	NaN	NaN	NaN	NaN	NaN	NaN	NaN	NaN	NaN	NaN	NaN	NaN	NaN	NaN	NaN	NaN	NaN	NaN	NaN	NaN	NaN	NaN	NaN	NaN	NaN	NaN
0.251196	0.2501	0.248817	0.247397	0.246099	0.244904	0.243781	0.242723	0.241699	0.240661	0.239584	0.238497	0.237444	0.236655	0.236116	0.23558	0.235031	0.234499	0.233995	0.233492	0.23297	0.232421	0.231861	0.231282	0.230654	0.229978	0.229257	0.228756	0.228493	0.228371	0.228392	0.228374	0.228317	0.228272	0.228192	0.228029	0.227558	0.226817	0.226084	0.225329	0.224744	0.224347	0.224101	0.224004	0.223654	0.223033	0.222394	0.221772	0.221157	0.220547
-0.0434916	-0.0443189	-0.0451255	-0.0456895	-0.0460632	-0.0466001	-0.0471775	-0.0476987	-0.0481494	-0.0485122	-0.0491454	-0.0500878	-0.0511176	-0.0524157	-0.0538947	-0.0555466	-0.0574872	-0.0594669	-0.0615323	-0.0625114	-0.0615167	-0.0613864	-0.0632812	-0.0643231	-0.0631421	-0.0626654	-0.0642809	-0.0650688	-0.0638985	-0.0637353	-0.065709	-0.0668716	-0.0660814	-0.0661689	-0.0682455	-0.0694923	-0.0685759	-0.0683922	-0.0702932	-0.0713686	-0.0704459	-0.070287	-0.0720633	-0.0730058	-0.0718621	-0.0715246	-0.0732785	-0.0744297	-0.0737668	-0.0739354
-0.116811	-0.117097	-0.117354	-0.117583	-0.117884	-0.118228	-0.118495	-0.118637	-0.118741	-0.118859	-0.119016	-0.11925	-0.11946	-0.1196	-0.119757	-0.119857	-0.119881	-0.119946	-0.120025	-0.120067	-0.120114	-0.120194	-0.120278	-0.120326	-0.120373	-0.120479	-0.120637	-0.120867	-0.121174	-0.121462	-0.121676	-0.121812	-0.12187	-0.121927	-0.122065	-0.122218	-0.12226	-0.122207	-0.122163	-0.122169	-0.122213	-0.122258	-0.122264	-0.122324	-0.122469	-0.122583	-0.122585	-0.122496	-0.12234	-0.122125
-0.242522	-0.241305	-0.240095	-0.238949	-0.237888	-0.236873	-0.235878	-0.234895	-0.234011	-0.233169	-0.232403	-0.231752	-0.231102	-0.23031	-0.229507	-0.22884	-0.228179	-0.227526	-0.22697	-0.226494	-0.225988	-0.225452	-0.224866	-0.224211	-0.223478	-0.222659	-0.221754	-0.220607	-0.219348	-0.218187	-0.217045	-0.215927	-0.215013	-0.214303	-0.213601	-0.212909	-0.212196	-0.211438	-0.21057	-0.209612	-0.208692	-0.207674	-0.206518	-0.205347	-0.204135	-0.202862	-0.201529	-0.200142	-0.198736	-0.197232
0.0320973	0.0324788	0.0329011	0.0333142	0.0336543	0.033915	0.0341108	0.034254	0.034347	0.034403	0.0344726	0.0345604	0.0346441	0.0346985	0.0347345	0.0348189	0.0349846	0.0352302	0.0355304	0.0358244	0.0361285	0.0365963	0.0371602	0.0376146	0.0379114	0.0381036	0.0382651	0.038421	0.0385848	0.0387818	0.0390015	0.0392061	0.0393823	0.0395364	0.0396759	0.0397598	0.0397794	0.0397501	0.0396922	0.0396431	0.039606	0.0395485	0.0394383	0.0392998	0.0391469	0.0389705	0.0388012	0.0386836	0.0386252	0.0386089
-0.0202687	-0.0202586	-0.020271	-0.0202829	-0.0203149	-0.0201398	-0.0197415	-0.0193619	-0.0189935	-0.0186474	-0.0183773	-0.0181772	-0.0179878	-0.0177945	-0.0178023	-0.0180334	-0.0183009	-0.0186166	-0.0189557	-0.0193143	-0.0197216	-0.0203776	-0.0212141	-0.0220122	-0.0228356	-0.0236728	-0.0244929	-0.0252895	-0.0260368	-0.026714	-0.0273503	-0.0279865	-0.0286408	-0.0293129	-0.0299723	-0.0305926	-0.0311597	-0.0316981	-0.0324984	-0.03354	-0.0345845	-0.0356382	-0.0366443	-0.0376184	-0.0385927	-0.0395484	-0.0404595	-0.0416459	-0.0431161	-0.0445118
-0.152416	-0.151823	-0.151163	-0.150535	-0.14987	-0.149044	-0.148131	-0.147221	-0.146314	-0.145404	-0.144469	-0.143479	-0.142384	-0.141212	-0.140087	-0.138971	-0.137795	-0.136636	-0.135629	-0.134776	-0.133958	-0.133111	-0.132222	-0.131302	-0.130408	-0.129562	-0.128734	-0.127953	-0.127291	-0.126777	-0.126339	-0.125879	-0.125355	-0.124772	-0.124154	-0.123538	-0.122981	-0.122438	-0.121781	-0.120963	-0.12005	-0.119152	-0.11828	-0.117412	-0.116615	-0.115886	-0.115197	-0.114609	-0.114126	-0.113639
-0.0211724	-0.0217804	-0.0224116	-0.0230439	-0.0236817	-0.0243278	-0.0249776	-0.0256194	-0.0262543	-0.0268984	-0.0275468	-0.0281862	-0.0288176	-0.0294877	-0.0302019	-0.0309384	-0.031714	-0.0325146	-0.0333021	-0.0340523	-0.0346066	-0.0350016	-0.035402	-0.0358003	-0.0360585	-0.0361745	-0.0363265	-0.0365362	-0.0366044	-0.0364843	-0.0363276	-0.0361832	-0.0360542	-0.0359049	-0.0359848	-0.036302	-0.0365822	-0.0368364	-0.037111	-0.0373784	-0.0375873	-0.0377444	-0.0378891	-0.0380308	-0.0381691	-0.0382955	-0.038409	-0.0385183	-0.0386177	-0.038708
NaN	NaN	NaN	NaN	NaN	NaN	NaN	NaN	NaN	NaN	NaN	NaN	NaN	NaN	NaN	NaN	NaN	NaN	NaN	NaN	NaN	NaN	NaN	NaN	NaN	NaN	NaN	NaN	NaN	NaN	NaN	NaN	NaN	NaN	NaN	NaN	NaN	NaN	NaN	NaN	NaN	NaN	NaN	NaN	NaN	NaN	NaN	NaN	NaN	NaN
-0.0903107	-0.0900725	-0.0897638	-0.0894676	-0.0891933	-0.0888955	-0.0885593	-0.0882102	-0.0878827	-0.0875696	-0.0872989	-0.0871222	-0.0870078	-0.0868799	-0.0867241	-0.0865805	-0.0864995	-0.0865075	-0.0865593	-0.0866691	-0.0868803	-0.0871527	-0.0874063	-0.0877459	-0.0887378	-0.0902302	-0.091649	-0.0929731	-0.0941653	-0.0955574	-0.0971589	-0.0985823	-0.0998744	-0.101126	-0.102261	-0.103237	-0.10411	-0.104919	-0.105677	-0.106453	-0.107239	-0.108012	-0.108767	-0.109394	-0.10988	-0.110341	-0.110834	-0.111286	-0.111638	-0.111805
-0.0669515	-0.0666943	-0.066462	-0.0662684	-0.0661266	-0.0660265	-0.0659398	-0.0658253	-0.0656615	-0.0652729	-0.0648763	-0.0646947	-0.0645566	-0.0644523	-0.0641617	-0.0637151	-0.0633302	-0.0630035	-0.06273	-0.0624983	-0.0627379	-0.0634528	-0.064204	-0.0649468	-0.0656474	-0.0663169	-0.0669548	-0.067547	-0.0680927	-0.0686167	-0.06933	-0.0704604	-0.0717916	-0.0730704	-0.0742859	-0.0753909	-0.0759919	-0.0757852	-0.0752188	-0.0751608	-0.0755961	-0.0760502	-0.0765182	-0.0769568	-0.0773567	-0.0777346	-0.078107	-0.0784856	-0.078836	-0.0791434
-0.118852	-0.117824	-0.116887	-0.116032	-0.115224	-0.114424	-0.113704	-0.11306	-0.112397	-0.11174	-0.111146	-0.110608	-0.110146	-0.109789	-0.10948	-0.109166	-0.108862	-0.108595	-0.108357	-0.10813	-0.107894	-0.107635	-0.107349	-0.107078	-0.106827	-0.106562	-0.106282	-0.106005	-0.105741	-0.105475	-0.105246	-0.105047	-0.104801	-0.104526	-0.104269	-0.104014	-0.103719	-0.103375	-0.103018	-0.102684	-0.102382	-0.102103	-0.101817	-0.10153	-0.101273	-0.100996	-0.100692	-0.100425	-0.10018	-0.0999672
-0.0178133	-0.0181529	-0.0185079	-0.0186883	-0.018739	-0.018827	-0.0189651	-0.0191154	-0.0193534	-0.0197303	-0.0202141	-0.0208079	-0.0213676	-0.0217883	-0.0222124	-0.0227393	-0.0233115	-0.0238583	-0.0243366	-0.0247645	-0.0251772	-0.0256059	-0.0260333	-0.0262994	-0.0263888	-0.0264897	-0.0267092	-0.026987	-0.0272763	-0.0277829	-0.0284567	-0.029087	-0.0297091	-0.0303397	-0.0308885	-0.0313574	-0.0318579	-0.0323877	-0.032909	-0.033392	-0.0338435	-0.0343366	-0.0348152	-0.035191	-0.0355774	-0.0360297	-0.0364748	-0.0369311	-0.0374058	-0.0378953
0.118208	0.116872	0.114762	0.112049	0.109653	0.107441	0.105329	0.103365	0.101465	0.099561	0.0977099	0.0959451	0.0942647	0.0925929	0.0909013	0.0892596	0.0877404	0.0862308	0.0846302	0.0829745	0.0811866	0.0793647	0.0776428	0.0759132	0.0741583	0.0725284	0.0710858	0.0698238	0.0702389	0.0721187	0.0738618	0.0755812	0.077224	0.0785788	0.0797094	0.0808304	0.0818431	0.082738	0.0836246	0.0844483	0.0852118	0.085945	0.0865108	0.0868641	0.0871679	0.0876205	0.0882618	0.0889056	0.0894137	0.0896531
0.0537067	0.0537825	0.053797	0.0537627	0.053728	0.0537051	0.0536296	0.0534887	0.0533235	0.0531295	0.0529145	0.0527238	0.0525623	0.0524163	0.0522555	0.0520386	0.0518117	0.0516088	0.0514095	0.0512023	0.0509946	0.050804	0.0506234	0.0504454	0.0502626	0.0500754	0.0498687	0.0496258	0.0493684	0.0491088	0.0488368	0.0485341	0.0481951	0.0478116	0.0474016	0.0469953	0.0465912	0.0461641	0.0457145	0.0452606	0.0447999	0.0443801	0.0440198	0.0436549	0.0432536	0.0428315	0.0424168	0.042043	0.0416003	0.0410259
0.0395104	0.0394091	0.0393291	0.0392261	0.0390557	0.0389047	0.0388367	0.0387808	0.0387014	0.038617	0.0385113	0.0384021	0.0383381	0.0382864	0.0383232	0.0384757	0.0387057	0.0390199	0.0393576	0.0396871	0.0400142	0.0403351	0.0405931	0.0408099	0.0410069	0.0411301	0.0412068	0.0413026	0.0414051	0.0414708	0.0415191	0.0415708	0.0416224	0.0416458	0.0416321	0.0416128	0.0416028	0.0415652	0.0414144	0.0412494	0.0411225	0.0409562	0.0408051	0.0407438	0.040751	0.0406871	0.0405158	0.0402757	0.0400178	0.0397925
-0.00644404	-0.00669347	-0.00692111	-0.00713127	-0.00733271	-0.00752383	-0.00771042	-0.00789929	-0.00810691	-0.00833504	-0.00857679	-0.00881431	-0.00902067	-0.00920986	-0.0094052	-0.00958257	-0.00973947	-0.00989408	-0.0100379	-0.0101773	-0.0103153	-0.0104631	-0.010607	-0.0107088	-0.0107658	-0.0107954	-0.0108027	-0.0107814	-0.0107595	-0.0107547	-0.0107862	-0.0108494	-0.0109115	-0.0109698	-0.011047	-0.0111403	-0.0112159	-0.0112798	-0.0113525	-0.0114401	-0.0115328	-0.0116229	-0.0117094	-0.0117707	-0.0117889	-0.0117642	-0.0116913	-0.0115899	-0.0115017	-0.0114313
-0.0576722	-0.0581805	-0.0586936	-0.0593188	-0.0599778	-0.0605295	-0.0610247	-0.0615305	-0.0620339	-0.0625439	-0.0630922	-0.063672	-0.0642958	-0.0649548	-0.0655877	-0.0662043	-0.0668243	-0.0674317	-0.0680663	-0.0687146	-0.069294	-0.0697983	-0.0702589	-0.0708605	-0.0716244	-0.0723882	-0.0731768	-0.0739618	-0.0746668	-0.0753174	-0.0760024	-0.0764174	-0.0765164	-0.076582	-0.076661	-0.0768444	-0.077054	-0.0772464	-0.0774851	-0.0777309	-0.0779467	-0.0781537	-0.0783758	-0.0786407	-0.0789449	-0.0792378	-0.0795615	-0.0799701	-0.0803164	-0.0806254
0.119561	0.119273	0.118977	0.118825	0.118813	0.118756	0.118664	0.11856	0.118433	0.118278	0.118114	0.117936	0.117723	0.117463	0.117168	0.116927	0.117074	0.117505	0.117843	0.118094	0.11829	0.118439	0.118547	0.118638	0.118732	0.119082	0.119281	0.119086	0.118899	0.118725	0.118517	0.118239	0.118253	0.118871	0.119417	0.119985	0.120921	0.121799	0.122572	0.12325	0.12384	0.124341	0.124812	0.125308	0.125586	0.125654	0.125706	0.12571	0.125702	0.125653
-0.222735	-0.225267	-0.227742	-0.229939	-0.231659	-0.232926	-0.233686	-0.23423	-0.235608	-0.237739	-0.240064	-0.242506	-0.245437	-0.249047	-0.252522	-0.255669	-0.258439	-0.260987	-0.263548	-0.26607	-0.267879	-0.269101	-0.270308	-0.271507	-0.27278	-0.274049	-0.27517	-0.27603	-0.276748	-0.277589	-0.278625	-0.279713	-0.28073	-0.281713	-0.282823	-0.284054	-0.285239	-0.286443	-0.287491	-0.288404	-0.289499	-0.290727	-0.291955	-0.292969	-0.292792	-0.291812	-0.29145	-0.29143	-0.290992	-0.290082
NaN	NaN	NaN	NaN	NaN	NaN	NaN	NaN	NaN	NaN	NaN	NaN	NaN	NaN	NaN	NaN	NaN	NaN	NaN	NaN	NaN	NaN	NaN	NaN	NaN	NaN	NaN	NaN	NaN	NaN	NaN	NaN	NaN	NaN	NaN	NaN	NaN	NaN	NaN	NaN	NaN	NaN	NaN	NaN	NaN	NaN	NaN	NaN	NaN	NaN
NaN	NaN	NaN	NaN	NaN	NaN	NaN	NaN	NaN	NaN	NaN	NaN	NaN	NaN	NaN	NaN	NaN	NaN	NaN	NaN	NaN	NaN	NaN	NaN	NaN	NaN	NaN	NaN	NaN	NaN	NaN	NaN	NaN	NaN	NaN	NaN	NaN	NaN	NaN	NaN	NaN	NaN	NaN	NaN	NaN	NaN	NaN	NaN	NaN	NaN
-0.12816	-0.127245	-0.126327	-0.125581	-0.125723	-0.1267	-0.127711	-0.128465	-0.128833	-0.128819	-0.128509	-0.128095	-0.127587	-0.126663	-0.125517	-0.124401	-0.123131	-0.121856	-0.120632	-0.11923	-0.117568	-0.115756	-0.113901	-0.112114	-0.110425	-0.108718	-0.107018	-0.105424	-0.103899	-0.102217	-0.100171	-0.0979723	-0.0959462	-0.0941388	-0.0923591	-0.0904601	-0.0886827	-0.0871904	-0.0857875	-0.0843041	-0.0827817	-0.0812372	-0.079665	-0.0770573	-0.0736446	-0.0704849	-0.0673785	-0.0644145	-0.0616167	-0.0589571
-0.09124	-0.0914022	-0.0915392	-0.0916834	-0.0918186	-0.0919406	-0.0919773	-0.0919352	-0.0919104	-0.0918974	-0.091865	-0.0918169	-0.0917709	-0.0917263	-0.0916757	-0.0916135	-0.091491	-0.0913138	-0.0911316	-0.0909592	-0.0907436	-0.0904768	-0.0902542	-0.090096	-0.0899261	-0.0897231	-0.0895533	-0.0894551	-0.0893953	-0.0892916	-0.0891504	-0.0890512	-0.0889933	-0.0888959	-0.0887622	-0.0886239	-0.0884732	-0.0883248	-0.088175	-0.0880052	-0.0878321	-0.0876695	-0.0875095	-0.0873367	-0.0871341	-0.0868956	-0.0866388	-0.0864038	-0.0861916	-0.0859803
0.0176582	0.0171375	0.0166209	0.0161275	0.0156472	0.0151674	0.0147239	0.0142953	0.0138571	0.0134072	0.0129274	0.012457	0.0120087	0.0115673	0.0111183	0.010653	0.0101949	0.00974727	0.00928962	0.00881387	0.00833281	0.00785342	0.00735393	0.0068278	0.00631326	0.00583071	0.00536635	0.00491709	0.00449046	0.00408205	0.00368393	0.00327618	0.00280317	0.00229332	0.0018044	0.00133022	0.000860758	0.000370738	-0.000121698	-0.000611951	-0.00109414	-0.00170925	-0.00246286	-0.00318267	-0.00384794	-0.00450958	-0.005161	-0.00572456	-0.00619569	-0.00657455
0.0452362	0.0450331	0.0448447	0.0446569	0.0444746	0.0443087	0.0441502	0.0439789	0.0437864	0.043595	0.0433809	0.0431431	0.0429165	0.0427002	0.0424994	0.0423122	0.0421196	0.0419116	0.0416971	0.041489	0.0412878	0.0411104	0.0409664	0.0408211	0.0406687	0.0405192	0.0403587	0.0401894	0.0400216	0.0398597	0.0397056	0.0395608	0.039424	0.0392924	0.039171	0.0390741	0.0389922	0.0389072	0.0388813	0.0389144	0.0389531	0.0390005	0.0390199	0.0389971	0.0389607	0.0388013	0.0385303	0.038287	0.0380675	0.0379119
-0.051477	-0.0523379	-0.0533805	-0.0544305	-0.0553751	-0.0560586	-0.0565391	-0.0569705	-0.0573176	-0.0576268	-0.0579117	-0.0582332	-0.0587565	-0.0591172	-0.0592047	-0.0592581	-0.0591202	-0.0589471	-0.0590802	-0.0593951	-0.0593749	-0.0590773	-0.0589446	-0.0590503	-0.0591617	-0.0584444	-0.0569702	-0.0558938	-0.0549749	-0.0540277	-0.0531494	-0.0517693	-0.0500064	-0.0483293	-0.046953	-0.0460212	-0.0453231	-0.044482	-0.043427	-0.0421165	-0.0408296	-0.0399088	-0.0393714	-0.0390551	-0.038634	-0.0378776	-0.0368737	-0.0359619	-0.0351744	-0.034288
NaN	NaN	NaN	NaN	NaN	NaN	NaN	NaN	NaN	NaN	NaN	NaN	NaN	NaN	NaN	NaN	NaN	NaN	NaN	NaN	NaN	NaN	NaN	NaN	NaN	NaN	NaN	NaN	NaN	NaN	NaN	NaN	NaN	NaN	NaN	NaN	NaN	NaN	NaN	NaN	NaN	NaN	NaN	NaN	NaN	NaN	NaN	NaN	NaN	NaN
NaN	NaN	NaN	NaN	NaN	NaN	NaN	NaN	NaN	NaN	NaN	NaN	NaN	NaN	NaN	NaN	NaN	NaN	NaN	NaN	NaN	NaN	NaN	NaN	NaN	NaN	NaN	NaN	NaN	NaN	NaN	NaN	NaN	NaN	NaN	NaN	NaN	NaN	NaN	NaN	NaN	NaN	NaN	NaN	NaN	NaN	NaN	NaN	NaN	NaN
NaN	NaN	NaN	NaN	NaN	NaN	NaN	NaN	NaN	NaN	NaN	NaN	NaN	NaN	NaN	NaN	NaN	NaN	NaN	NaN	NaN	NaN	NaN	NaN	NaN	NaN	NaN	NaN	NaN	NaN	NaN	NaN	NaN	NaN	NaN	NaN	NaN	NaN	NaN	NaN	NaN	NaN	NaN	NaN	NaN	NaN	NaN	NaN	NaN	NaN
0.100723	0.100352	0.0999691	0.0997657	0.0997758	0.099819	0.0998972	0.100008	0.100186	0.100453	0.100781	0.101146	0.101514	0.101856	0.102201	0.102571	0.10292	0.103276	0.10371	0.104186	0.10462	0.105023	0.105448	0.105903	0.106384	0.106889	0.107382	0.107779	0.10813	0.108344	0.108384	0.108425	0.108306	0.108024	0.107748	0.107472	0.107189	0.106915	0.106679	0.106468	0.106288	0.106145	0.10602	0.10588	0.105711	0.105539	0.105378	0.105235	0.105126	0.105054
-0.0413369	-0.0416432	-0.0419711	-0.0422954	-0.0425971	-0.042882	-0.0431621	-0.0434272	-0.0436794	-0.0438975	-0.0441124	-0.0446605	-0.0455074	-0.0463373	-0.0471475	-0.0479468	-0.0487338	-0.0494765	-0.0501405	-0.0504772	-0.0505655	-0.0508268	-0.051369	-0.0520386	-0.0528922	-0.0542462	-0.055877	-0.0574168	-0.05885	-0.0602193	-0.0615385	-0.062824	-0.0640891	-0.0653176	-0.066497	-0.0676266	-0.0687062	-0.0697281	-0.0707179	-0.0716852	-0.0726086	-0.0734938	-0.074356	-0.0751759	-0.0759215	-0.0766247	-0.0773281	-0.078005	-0.0786342	-0.079229
0.00757525	0.00742902	0.00724887	0.00706457	0.00685681	0.00662834	0.00638592	0.006153	0.00594822	0.00578067	0.0056283	0.00544893	0.00525625	0.00505088	0.00484998	0.00469442	0.00458543	0.00450303	0.00446757	0.00447398	0.0044606	0.00433459	0.00406545	0.00375893	0.00348976	0.00322717	0.00302769	0.00325431	0.00388573	0.00449348	0.00501322	0.00552007	0.00599056	0.00641103	0.00678252	0.00701978	0.00667763	0.00581429	0.00492128	0.00406881	0.00325088	0.00245677	0.00170073	0.000963589	0.000207549	-0.000544946	-0.00128535	-0.00204159	-0.0028565	-0.00372199
0.201522	0.201219	0.20087	0.200443	0.200045	0.199695	0.199295	0.198823	0.198356	0.197931	0.197466	0.196967	0.196465	0.195968	0.19552	0.195047	0.194462	0.193873	0.193337	0.192704	0.191982	0.191228	0.190405	0.189524	0.188612	0.187715	0.18679	0.185852	0.184975	0.184135	0.183164	0.182032	0.180968	0.179965	0.178947	0.177935	0.176987	0.176074	0.175135	0.174238	0.17334	0.172404	0.171471	0.170588	0.169792	0.169067	0.168324	0.16747	0.166586	0.165733
0.0124434	0.0112593	0.00982579	0.00831635	0.00670138	0.0050212	0.00342295	0.00188497	0.000389629	-0.00106335	-0.00247388	-0.00384986	-0.00536489	-0.0070119	-0.00860588	-0.0101456	-0.0114485	-0.0125143	-0.0135222	-0.0144673	-0.0153812	-0.0162718	-0.0171328	-0.0179767	-0.0188056	-0.0196156	-0.0204077	-0.0211633	-0.0218735	-0.0226659	-0.0237458	-0.0249809	-0.0259474	-0.0268829	-0.0277976	-0.0284642	-0.0290896	-0.0298968	-0.0308958	-0.0316593	-0.0321902	-0.0327087	-0.0334157	-0.0343035	-0.0349522	-0.0353687	-0.0357806	-0.0361984	-0.0366106	-0.0368703
0.0717579	0.0702096	0.0686493	0.0670855	0.0654858	0.0638113	0.0625144	0.0616151	0.0606678	0.0596713	0.0598779	0.0612432	0.0624612	0.0635071	0.0640787	0.0642131	0.0642781	0.0642756	0.0641641	0.0639452	0.0642426	0.0650611	0.0663308	0.0680231	0.0696122	0.0706627	0.071117	0.0714181	0.0716194	0.0716928	0.0719837	0.0725251	0.0729341	0.0731864	0.0737393	0.0745795	0.0752647	0.0758134	0.0762047	0.0764171	0.0764451	0.0763271	0.0760798	0.0757111	0.0752249	0.0746027	0.0738479	0.0729686	0.0720027	0.0709523
0.0339792	0.0338024	0.0335454	0.0332191	0.032974	0.0328587	0.0326859	0.0324008	0.0321553	0.0320184	0.0318936	0.0316869	0.0314225	0.0311325	0.0308563	0.0305432	0.0300854	0.0295772	0.0291819	0.028862	0.0285418	0.0282691	0.0280406	0.0278454	0.0276875	0.0277097	0.0280841	0.0287696	0.0294364	0.030046	0.031035	0.0324904	0.0341142	0.0357048	0.0372183	0.0386223	0.0398291	0.0408025	0.0416468	0.0424753	0.0432974	0.0441357	0.0449839	0.0457695	0.0465129	0.0472232	0.0479104	0.0485567	0.0491235	0.0496087
-0.0539185	-0.0531904	-0.0525571	-0.0519763	-0.051487	-0.0511134	-0.0507549	-0.0503838	-0.0500937	-0.0498923	-0.0497552	-0.0496024	-0.0493697	-0.0491048	-0.0489618	-0.0489116	-0.0488108	-0.0487287	-0.0487473	-0.0487979	-0.0487647	-0.0487219	-0.048832	-0.0490407	-0.0492726	-0.0496456	-0.0500354	-0.0503181	-0.0506504	-0.051137	-0.051788	-0.0525135	-0.0531807	-0.0537618	-0.0543887	-0.0554233	-0.0566844	-0.0578325	-0.059005	-0.0597555	-0.0604855	-0.0616078	-0.0626675	-0.0637584	-0.0649551	-0.0662459	-0.0676467	-0.0691237	-0.0704886	-0.0715977
-0.00249346	-0.00306364	-0.00364702	-0.00423069	-0.00478528	-0.00531927	-0.00584115	-0.00633122	-0.00679158	-0.00724245	-0.00769697	-0.00814584	-0.00856114	-0.00893372	-0.00925401	-0.00954191	-0.00984095	-0.0101459	-0.0104501	-0.0107622	-0.0110785	-0.0113979	-0.0117155	-0.0120365	-0.0123917	-0.012784	-0.0131846	-0.0136141	-0.0140658	-0.014498	-0.014909	-0.0152882	-0.0156294	-0.0159809	-0.016347	-0.0166544	-0.0169349	-0.0172628	-0.0176081	-0.0179325	-0.0182487	-0.018579	-0.0189214	-0.019249	-0.0195579	-0.0198645	-0.0201801	-0.0202974	-0.0201872	-0.0200868
-0.0276976	-0.0278431	-0.0276068	-0.0273717	-0.0272567	-0.0270814	-0.0268776	-0.026667	-0.0264037	-0.0260764	-0.0256671	-0.0250223	-0.0242196	-0.0233663	-0.0224557	-0.0216265	-0.0208715	-0.0200254	-0.0191346	-0.0183049	-0.0174666	-0.0167912	-0.0163132	-0.0158929	-0.0155146	-0.0151421	-0.0147691	-0.0144777	-0.014284	-0.0141181	-0.0139447	-0.0137652	-0.0137181	-0.0138123	-0.0139057	-0.014076	-0.0144237	-0.0148363	-0.0152152	-0.0155718	-0.0159215	-0.0162234	-0.016449	-0.0166762	-0.0169347	-0.0171985	-0.0174199	-0.0175848	-0.0177468	-0.017939
-0.0163672	-0.0166885	-0.0169445	-0.0171142	-0.0171005	-0.0171354	-0.0174545	-0.0177963	-0.0180253	-0.0181845	-0.018284	-0.0183054	-0.0182614	-0.0181601	-0.0179649	-0.0177205	-0.0174647	-0.0171734	-0.0168599	-0.0163643	-0.0156847	-0.015001	-0.0143096	-0.0136115	-0.0129273	-0.0124323	-0.0120937	-0.0117299	-0.0113293	-0.0112431	-0.0115037	-0.0117416	-0.011925	-0.0120636	-0.0121736	-0.0122482	-0.0122825	-0.0122995	-0.0123375	-0.0123664	-0.0123575	-0.0123289	-0.0122796	-0.0121918	-0.0120687	-0.0120978	-0.012292	-0.0129044	-0.0138865	-0.0147749
0.0921264	0.0918975	0.0916404	0.09122	0.0906362	0.0900543	0.0896465	0.0893636	0.0890679	0.0887357	0.088379	0.0880697	0.0878255	0.0876167	0.0873811	0.0871025	0.0867813	0.0864049	0.0859415	0.0853334	0.084658	0.0840242	0.0834146	0.0827853	0.0821339	0.0814982	0.0809411	0.0804427	0.0799253	0.0794125	0.0789904	0.0785246	0.0779649	0.0774149	0.0768404	0.0762554	0.0756957	0.0752536	0.0749315	0.0745612	0.0740404	0.0734533	0.0728993	0.072377	0.0718758	0.0714068	0.0709827	0.0705915	0.0702478	0.0699581
baseline
0.18433	0.18402	0.183719	0.183391	0.183038	0.182703	0.182375	0.182025	0.181641	0.181203	0.180735	0.180314	0.179911	0.17947	0.179018	0.178574	0.178094	0.177569	0.177048	0.176527	0.176007	0.175515	0.175034	0.174545	0.174035	0.173521	0.173023	0.172543	0.172069	0.171574	0.17105	0.170516	0.169975	0.169419	0.168863	0.168315	0.167768	0.16721	0.16665	0.166125	0.165607	0.165056	0.164482	0.163891	0.163287	0.162672	0.162032	0.161384	0.160761	0.160144
0.100735	0.100548	0.100424	0.100421	0.100462	0.100482	0.100524	0.100591	0.100673	0.100846	0.101107	0.101373	0.101603	0.101755	0.101866	0.101989	0.10216	0.102378	0.102597	0.102834	0.103092	0.103367	0.103698	0.104053	0.104372	0.104688	0.105038	0.105389	0.105664	0.105896	0.106187	0.106617	0.107164	0.107699	0.10819	0.108654	0.109083	0.109557	0.110115	0.110622	0.111041	0.111509	0.111994	0.112411	0.112795	0.113184	0.113598	0.114037	0.114452	0.114808
NaN	NaN	NaN	NaN	NaN	NaN	NaN	NaN	NaN	NaN	NaN	NaN	NaN	NaN	NaN	NaN	NaN	NaN	NaN	NaN	NaN	NaN	NaN	NaN	NaN	NaN	NaN	NaN	NaN	NaN	NaN	NaN	NaN	NaN	NaN	NaN	NaN	NaN	NaN	NaN	NaN	NaN	NaN	NaN	NaN	NaN	NaN	NaN	NaN	NaN
0.629675	0.629679	0.629598	0.629346	0.62896	0.62854	0.628178	0.627859	0.627564	0.627288	0.627047	0.626801	0.626484	0.62616	0.625855	0.625507	0.625195	0.624999	0.624856	0.624701	0.624498	0.624306	0.624151	0.623957	0.623694	0.62349	0.623385	0.623236	0.622991	0.622679	0.620488	0.616504	0.612611	0.608865	0.605317	0.601921	0.598699	0.595576	0.592515	0.589597	0.586782	0.584049	0.58146	0.577599	0.572479	0.567574	0.561026	0.552832	0.544923	0.537355
-0.00339085	-0.0035995	-0.00383627	-0.00404607	-0.00420554	-0.00463912	-0.00533515	-0.00600086	-0.00664895	-0.00726294	-0.0078252	-0.0083381	-0.00883754	-0.00936351	-0.00990424	-0.0104283	-0.0109278	-0.0113866	-0.0118076	-0.0122356	-0.0126551	-0.0130106	-0.0133474	-0.0137144	-0.0140483	-0.0142991	-0.0144909	-0.0146657	-0.0143998	-0.0137241	-0.0130849	-0.0124573	-0.0118544	-0.0113019	-0.0108032	-0.0103511	-0.00991842	-0.00949663	-0.00912167	-0.00876545	-0.00863648	-0.00874212	-0.00886365	-0.00862605	-0.00805959	-0.00755689	-0.00707468	-0.00630081	-0.00525127	-0.0042583
0.211296	0.212587	0.213814	0.214931	0.215922	0.21679	0.217547	0.21819	0.218734	0.21922	0.219668	0.220068	0.220425	0.220762	0.221051	0.221228	0.221281	0.221263	0.221272	0.221355	0.22139	0.221292	0.221077	0.22078	0.220463	0.220141	0.219814	0.219452	0.21902	0.218592	0.218232	0.217818	0.217277	0.216699	0.216146	0.215602	0.215016	0.214398	0.213761	0.213098	0.212404	0.211683	0.210948	0.210209	0.209465	0.208675	0.207862	0.207021	0.206145	0.205308
0.0623769	0.0621955	0.0619026	0.0615311	0.0610744	0.0604935	0.0598574	0.0592344	0.0586545	0.05808	0.0574653	0.0568653	0.056292	0.055691	0.0550788	0.0544584	0.0537871	0.0530952	0.0524561	0.0518638	0.0512503	0.0505964	0.0499266	0.049262	0.0485822	0.0479156	0.0472869	0.0466413	0.0459947	0.045375	0.0447253	0.0440479	0.0433779	0.0427405	0.0421543	0.0415891	0.0409806	0.0403005	0.0395798	0.0388307	0.0380897	0.0374074	0.0367581	0.0360769	0.0353655	0.0346479	0.0339422	0.0332832	0.0326613	0.0320646
-0.0710103	-0.0704414	-0.0702799	-0.070135	-0.0696921	-0.0693722	-0.069082	-0.0688373	-0.0686461	-0.0684766	-0.0683008	-0.0681687	-0.0680971	-0.0680347	-0.0679563	-0.0678591	-0.0677231	-0.0675824	-0.0674869	-0.0671787	-0.0669478	-0.0670081	-0.0669993	-0.066938	-0.0668995	-0.0669044	-0.0669406	-0.0670006	-0.0670847	-0.0672104	-0.0673528	-0.0674617	-0.0675601	-0.0676804	-0.0678	-0.0679221	-0.0680602	-0.0681929	-0.0682923	-0.0683712	-0.0684451	-0.0684924	-0.0685213	-0.0688532	-0.0694652	-0.0700304	-0.0705146	-0.0709265	-0.0713088	-0.0716654
0.0883824	0.0888915	0.0893691	0.0897428	0.0899971	0.0901682	0.0903505	0.0905402	0.0906667	0.0907348	0.0907333	0.0906433	0.0904569	0.0902178	0.0899883	0.0897561	0.0895281	0.089328	0.0891186	0.0878604	0.0855487	0.083248	0.0811066	0.0791742	0.077984	0.0775259	0.0772153	0.0769701	0.076707	0.0765329	0.0764949	0.0765286	0.0765914	0.0766067	0.0766314	0.0767557	0.0769357	0.0770594	0.0770661	0.0770398	0.0770556	0.0770551	0.0769416	0.0767699	0.0766042	0.0764341	0.0762151	0.0759531	0.0756671	0.0752914
0.139826	0.139422	0.139027	0.138654	0.138269	0.137835	0.137429	0.137053	0.136624	0.136207	0.135839	0.135478	0.135107	0.134724	0.134283	0.133845	0.132899	0.131431	0.129973	0.1285	0.127079	0.125757	0.124509	0.123302	0.122134	0.120979	0.119831	0.118683	0.117566	0.116506	0.115465	0.114474	0.113559	0.112692	0.111823	0.110944	0.110122	0.109355	0.108623	0.107926	0.107271	0.106655	0.106013	0.105359	0.104726	0.104068	0.103386	0.102729	0.102098	0.101558
-0.0273139	-0.0272723	-0.0274426	-0.0277777	-0.0280872	-0.0283963	-0.0287192	-0.0290233	-0.0292629	-0.0291217	-0.0287238	-0.0285033	-0.0283716	-0.0282396	-0.028133	-0.0280604	-0.0278837	-0.0275906	-0.0272944	-0.0270184	-0.0267924	-0.0266184	-0.0264631	-0.0262902	-0.0262032	-0.0261736	-0.0261466	-0.0261824	-0.0262508	-0.0263153	-0.0263375	-0.0263421	-0.0263673	-0.0263987	-0.0264271	-0.02646	-0.026479	-0.0265265	-0.0266284	-0.0267152	-0.0267672	-0.0268243	-0.0268882	-0.0270436	-0.0272942	-0.0275554	-0.0278372	-0.0282097	-0.0286789	-0.0291504
NaN	NaN	NaN	NaN	NaN	NaN	NaN	NaN	NaN	NaN	NaN	NaN	NaN	NaN	NaN	NaN	NaN	NaN	NaN	NaN	NaN	NaN	NaN	NaN	NaN	NaN	NaN	NaN	NaN	NaN	NaN	NaN	NaN	NaN	NaN	NaN	NaN	NaN	NaN	NaN	NaN	NaN	NaN	NaN	NaN	NaN	NaN	NaN	NaN	NaN
-0.106575	-0.1059	-0.105098	-0.104201	-0.103338	-0.102553	-0.101796	-0.101064	-0.100281	-0.0993714	-0.098437	-0.0975624	-0.09671	-0.0959031	-0.0952076	-0.0946012	-0.0940249	-0.093496	-0.0930454	-0.0925045	-0.0918623	-0.0912575	-0.0906981	-0.090174	-0.0896771	-0.0891866	-0.0887081	-0.0883072	-0.0879778	-0.0876449	-0.0873336	-0.0870841	-0.0868596	-0.0866461	-0.0864301	-0.0862424	-0.0860648	-0.0858111	-0.0855407	-0.0853043	-0.0850454	-0.0847741	-0.0845375	-0.0843524	-0.0841873	-0.0839978	-0.0838229	-0.0836886	-0.0835315	-0.0833351
0.0174141	0.0180185	0.0186532	0.0192901	0.0199503	0.02066	0.021417	0.0221925	0.0229529	0.0237034	0.0244351	0.0255332	0.0269885	0.0283848	0.0297075	0.0309727	0.0322102	0.0334199	0.0346131	0.0358079	0.0369901	0.038129	0.0388423	0.0391764	0.0395734	0.0400681	0.040649	0.0412596	0.0421932	0.0434072	0.0445553	0.0456507	0.0466888	0.0476464	0.048532	0.0493911	0.0502092	0.0509633	0.0516679	0.0523348	0.0529986	0.0536805	0.054368	0.0550765	0.0558135	0.056563	0.0573196	0.0580604	0.0588001	0.0595818
0.082916	0.0833054	0.0835903	0.0841827	0.0847182	0.0852029	0.085676	0.0861398	0.086561	0.0869761	0.0873945	0.0877944	0.0881824	0.0885658	0.0889414	0.0892795	0.0895706	0.0898466	0.0900878	0.0902875	0.0904971	0.0907062	0.0909205	0.0911349	0.0913267	0.0915035	0.091682	0.091857	0.0920313	0.0922451	0.0924816	0.0926877	0.0928739	0.093068	0.093242	0.0933968	0.0935543	0.0938855	0.094361	0.0947928	0.0951586	0.0954362	0.0956557	0.0958517	0.0964108	0.0972953	0.0981433	0.0989666	0.0997444	0.100502
-0.0475935	-0.0475283	-0.047379	-0.0472729	-0.0472895	-0.0474735	-0.0476214	-0.0475316	-0.0472828	-0.0470357	-0.0467175	-0.0462623	-0.045795	-0.0454775	-0.0452507	-0.045144	-0.045182	-0.04515	-0.0451196	-0.0451216	-0.0451469	-0.0452553	-0.045308	-0.0451972	-0.0448412	-0.0444291	-0.0441452	-0.0437895	-0.0432809	-0.0427969	-0.0424241	-0.0421045	-0.0418133	-0.0416045	-0.0414753	-0.0413148	-0.0412098	-0.0412075	-0.0411023	-0.0407836	-0.0403078	-0.0396895	-0.0389751	-0.0382948	-0.0376583	-0.0370672	-0.0365532	-0.0360829	-0.0356268	-0.0351485
0.133669	0.13247	0.131351	0.130265	0.129201	0.12822	0.12738	0.127198	0.127612	0.127948	0.128183	0.12844	0.128749	0.128992	0.128938	0.128654	0.128544	0.128697	0.128879	0.12908	0.129328	0.129613	0.12993	0.130052	0.12923	0.127809	0.126654	0.125593	0.124505	0.123324	0.122149	0.121052	0.119969	0.118928	0.118006	0.117168	0.115812	0.114003	0.11231	0.110777	0.109382	0.108	0.106597	0.105278	0.104062	0.102861	0.101662	0.100516	0.0994843	0.098457
0.0503166	0.0511018	0.0518576	0.0526193	0.0533478	0.0540195	0.0546525	0.055256	0.0557884	0.0562585	0.05673	0.057191	0.0576149	0.0580174	0.0583964	0.0587493	0.0590973	0.0594249	0.0596993	0.0599126	0.0600502	0.0601421	0.0602096	0.0602909	0.0603942	0.0604395	0.0604313	0.0604408	0.0604986	0.0606104	0.0607615	0.0612188	0.0619566	0.0623423	0.0624155	0.0624907	0.0623021	0.0621854	0.0623931	0.0628359	0.0634458	0.0637352	0.0640436	0.0646827	0.0653624	0.0657764	0.065909	0.0659997	0.0660919	0.0664339
0.118714	0.118688	0.118631	0.118536	0.118403	0.118282	0.118219	0.118191	0.118159	0.118111	0.118049	0.118036	0.118037	0.117945	0.117793	0.117748	0.117798	0.117815	0.117816	0.117807	0.117767	0.117668	0.117524	0.117376	0.117205	0.116993	0.116757	0.116504	0.116232	0.115924	0.115592	0.115273	0.114936	0.114554	0.114157	0.113766	0.113364	0.112937	0.1125	0.112062	0.111623	0.111176	0.110713	0.110242	0.109761	0.109251	0.108715	0.108159	0.107572	0.106951
0.211196	0.209917	0.208566	0.207165	0.20569	0.204168	0.202636	0.201028	0.199347	0.197696	0.196061	0.194354	0.192591	0.190814	0.189028	0.187188	0.185227	0.183109	0.180911	0.178655	0.176371	0.174149	0.171899	0.169533	0.167082	0.164612	0.162181	0.159755	0.157313	0.15484	0.152299	0.149716	0.147148	0.144631	0.142111	0.13952	0.136914	0.13432	0.131647	0.128859	0.125977	0.123005	0.120027	0.117067	0.114024	0.110903	0.107791	0.1047	0.101635	0.0986119
-0.081862	-0.0813696	-0.0808705	-0.0803576	-0.0798824	-0.0794532	-0.0789905	-0.078495	-0.0780094	-0.0775003	-0.0769803	-0.0764499	-0.0758693	-0.0752695	-0.0746927	-0.0741607	-0.0736459	-0.073077	-0.0725065	-0.0720019	-0.0715093	-0.0710568	-0.0707003	-0.0703835	-0.0700612	-0.0697466	-0.0694255	-0.06909	-0.0688188	-0.0686007	-0.068333	-0.0680426	-0.0677676	-0.0674283	-0.067026	-0.0665948	-0.0660982	-0.0655935	-0.0651642	-0.0647746	-0.0646138	-0.0646753	-0.0647053	-0.0646919	-0.0646025	-0.0643328	-0.0639324	-0.0635314	-0.0631266	-0.0627041
0.0839887	0.0850239	0.0860846	0.087116	0.0881546	0.0891732	0.0901359	0.0910854	0.0920544	0.092973	0.0938317	0.0947259	0.0956656	0.0965294	0.097319	0.0981674	0.0992569	0.100539	0.101831	0.103086	0.104284	0.105375	0.106337	0.107178	0.107907	0.108597	0.10929	0.110006	0.110716	0.111425	0.112125	0.112774	0.113371	0.113935	0.114468	0.11493	0.115262	0.11551	0.115765	0.116014	0.116236	0.116475	0.116716	0.116863	0.117001	0.117227	0.117448	0.11756	0.117624	0.117667
-0.188062	-0.183649	-0.17913	-0.174802	-0.171073	-0.167986	-0.16518	-0.162547	-0.160332	-0.158711	-0.157988	-0.158166	-0.158301	-0.157802	-0.157752	-0.158579	-0.159436	-0.16028	-0.161251	-0.162233	-0.163068	-0.163806	-0.163993	-0.163568	-0.163067	-0.162073	-0.160435	-0.158649	-0.157123	-0.15594	-0.154903	-0.153865	-0.152857	-0.151883	-0.150957	-0.150111	-0.149309	-0.148642	-0.14815	-0.147608	-0.146909	-0.14627	-0.146096	-0.146335	-0.14671	-0.147144	-0.147483	-0.147717	-0.148016	-0.148404
NaN	NaN	NaN	NaN	NaN	NaN	NaN	NaN	NaN	NaN	NaN	NaN	NaN	NaN	NaN	NaN	NaN	NaN	NaN	NaN	NaN	NaN	NaN	NaN	NaN	NaN	NaN	NaN	NaN	NaN	NaN	NaN	NaN	NaN	NaN	NaN	NaN	NaN	NaN	NaN	NaN	NaN	NaN	NaN	NaN	NaN	NaN	NaN	NaN	NaN
NaN	NaN	NaN	NaN	NaN	NaN	NaN	NaN	NaN	NaN	NaN	NaN	NaN	NaN	NaN	NaN	NaN	NaN	NaN	NaN	NaN	NaN	NaN	NaN	NaN	NaN	NaN	NaN	NaN	NaN	NaN	NaN	NaN	NaN	NaN	NaN	NaN	NaN	NaN	NaN	NaN	NaN	NaN	NaN	NaN	NaN	NaN	NaN	NaN	NaN
-0.114737	-0.11361	-0.112554	-0.11166	-0.111039	-0.110265	-0.108818	-0.107125	-0.105631	-0.104331	-0.103182	-0.101935	-0.10049	-0.0990408	-0.0976683	-0.0965748	-0.0954357	-0.0937654	-0.0918821	-0.0900876	-0.0884296	-0.0872022	-0.0866397	-0.0862551	-0.0854514	-0.0845826	-0.0835743	-0.082242	-0.0809987	-0.0798391	-0.0786419	-0.0774777	-0.076495	-0.0757694	-0.0752815	-0.0751281	-0.0751741	-0.0748918	-0.0746779	-0.0746243	-0.0740581	-0.0731862	-0.0723606	-0.07156	-0.0710436	-0.0710414	-0.0712129	-0.0713313	-0.0712412	-0.0709144
-0.307342	-0.30677	-0.306621	-0.305949	-0.304774	-0.304061	-0.303782	-0.303435	-0.303043	-0.302623	-0.302122	-0.301526	-0.300903	-0.300739	-0.300978	-0.301102	-0.301159	-0.301185	-0.301133	-0.300498	-0.29933	-0.29816	-0.29748	-0.297235	-0.29691	-0.296522	-0.296072	-0.295574	-0.295046	-0.294484	-0.293892	-0.293277	-0.292623	-0.291936	-0.291218	-0.290447	-0.28962	-0.288762	-0.287909	-0.287032	-0.2861	-0.28516	-0.284199	-0.283207	-0.282229	-0.281265	-0.280291	-0.279335	-0.278428	-0.27754
-0.00682782	-0.00611306	-0.0054818	-0.0049302	-0.00440972	-0.00385445	-0.00332487	-0.00284876	-0.00237414	-0.00192149	-0.00147765	-0.000980534	-0.000427922	8.13673e-05	0.000487644	0.000849859	0.00124294	0.00174024	0.00235938	0.00292933	0.00339535	0.00392577	0.00454567	0.00517148	0.00577491	0.00641117	0.00709746	0.00778755	0.00848686	0.00922208	0.00996912	0.0107087	0.0114478	0.012178	0.0128931	0.013549	0.0141774	0.0148113	0.0154823	0.0161699	0.0168295	0.017538	0.0183138	0.0190949	0.0198155	0.020459	0.0210054	0.0214994	0.021993	0.0224665
-0.0105776	-0.0107478	-0.0109341	-0.0111383	-0.0113373	-0.0115314	-0.0117086	-0.0118104	-0.0118132	-0.0117291	-0.0115397	-0.0112648	-0.0109576	-0.010617	-0.0102249	-0.00980994	-0.00942145	-0.009041	-0.00866329	-0.00832514	-0.00804199	-0.00778529	-0.00750073	-0.00721175	-0.00695551	-0.00672559	-0.00652076	-0.00633002	-0.00613794	-0.00596183	-0.00580587	-0.00561986	-0.00536332	-0.00508875	-0.00485119	-0.00463416	-0.00440713	-0.00416566	-0.00392518	-0.0036881	-0.00345429	-0.00321372	-0.00300367	-0.00286954	-0.00279059	-0.00273471	-0.00266142	-0.00255921	-0.00244912	-0.00234383
-0.102827	-0.102495	-0.102036	-0.101518	-0.101219	-0.101053	-0.100726	-0.10033	-0.100049	-0.0999035	-0.099911	-0.100077	-0.10018	-0.100049	-0.0997106	-0.0993489	-0.0989522	-0.0983155	-0.0976605	-0.0972279	-0.0968627	-0.0965536	-0.0962732	-0.0959251	-0.0956613	-0.0955976	-0.0957	-0.0959527	-0.0962041	-0.0963261	-0.0965107	-0.0968873	-0.097327	-0.0975709	-0.097566	-0.0975148	-0.0974205	-0.0971528	-0.096852	-0.0967263	-0.0967468	-0.0969027	-0.0970432	-0.0969582	-0.0969185	-0.0969426	-0.0967011	-0.0962723	-0.0956278	-0.0950171
NaN	NaN	NaN	NaN	NaN	NaN	NaN	NaN	NaN	NaN	NaN	NaN	NaN	NaN	NaN	NaN	NaN	NaN	NaN	NaN	NaN	NaN	NaN	NaN	NaN	NaN	NaN	NaN	NaN	NaN	NaN	NaN	NaN	NaN	NaN	NaN	NaN	NaN	NaN	NaN	NaN	NaN	NaN	NaN	NaN	NaN	NaN	NaN	NaN	NaN
NaN	NaN	NaN	NaN	NaN	NaN	NaN	NaN	NaN	NaN	NaN	NaN	NaN	NaN	NaN	NaN	NaN	NaN	NaN	NaN	NaN	NaN	NaN	NaN	NaN	NaN	NaN	NaN	NaN	NaN	NaN	NaN	NaN	NaN	NaN	NaN	NaN	NaN	NaN	NaN	NaN	NaN	NaN	NaN	NaN	NaN	NaN	NaN	NaN	NaN
NaN	NaN	NaN	NaN	NaN	NaN	NaN	NaN	NaN	NaN	NaN	NaN	NaN	NaN	NaN	NaN	NaN	NaN	NaN	NaN	NaN	NaN	NaN	NaN	NaN	NaN	NaN	NaN	NaN	NaN	NaN	NaN	NaN	NaN	NaN	NaN	NaN	NaN	NaN	NaN	NaN	NaN	NaN	NaN	NaN	NaN	NaN	NaN	NaN	NaN
0.0801854	0.0796155	0.0791677	0.0786217	0.0779699	0.0774321	0.0769861	0.0766011	0.076304	0.0760886	0.0758938	0.0757158	0.0755502	0.0753586	0.0751171	0.0748371	0.0745452	0.0744077	0.0744402	0.074373	0.0742588	0.0741732	0.0740595	0.0739942	0.0739843	0.0739687	0.0739679	0.0740305	0.0741488	0.0740228	0.0736467	0.0733138	0.0730114	0.0725162	0.0716145	0.0705376	0.0695384	0.0686185	0.0677627	0.0670193	0.0663944	0.0658041	0.0651961	0.0645776	0.064029	0.0635911	0.0633154	0.0631365	0.0629133	0.0626839
0.231887	0.230101	0.228433	0.226806	0.225175	0.223591	0.222055	0.220561	0.219122	0.21775	0.216458	0.215285	0.214228	0.213225	0.21227	0.211389	0.210592	0.209873	0.209213	0.208601	0.208047	0.207579	0.20716	0.206794	0.206502	0.20624	0.206008	0.205825	0.205727	0.205684	0.20562	0.205575	0.205596	0.205656	0.205728	0.205599	0.205142	0.204573	0.20404	0.20355	0.203082	0.202635	0.202238	0.201467	0.200347	0.199318	0.198388	0.197545	0.196729	0.195906
0.0486086	0.047847	0.0471976	0.0466149	0.0460257	0.0454033	0.0447141	0.043991	0.0432786	0.0425873	0.0418998	0.0412079	0.0405469	0.0399422	0.0393294	0.038706	0.0381886	0.0377317	0.0372193	0.0366756	0.0361102	0.0354942	0.0348436	0.0341707	0.0334658	0.0327708	0.0321553	0.031551	0.0308764	0.0301349	0.0293644	0.0285853	0.0278034	0.0270079	0.0262291	0.0255203	0.0248727	0.0242217	0.0235268	0.022755	0.0219126	0.0210676	0.0201796	0.0193153	0.0185896	0.0178909	0.0171155	0.0163074	0.015495	0.0146517
-0.0782435	-0.0787681	-0.0792964	-0.0798353	-0.0803812	-0.0809313	-0.0814723	-0.0820045	-0.0825412	-0.0830773	-0.0836101	-0.0841544	-0.0848024	-0.0855578	-0.0863314	-0.0871159	-0.0878993	-0.0886613	-0.0893979	-0.0901285	-0.0908695	-0.0916096	-0.0923422	-0.0930609	-0.0937581	-0.0944336	-0.0950734	-0.095671	-0.0962483	-0.0968285	-0.0974196	-0.0980198	-0.0986113	-0.0992061	-0.099836	-0.100486	-0.101136	-0.101809	-0.102528	-0.103255	-0.103966	-0.104695	-0.105474	-0.106244	-0.106943	-0.107622	-0.108309	-0.108995	-0.109683	-0.110376
0.0552296	0.0548786	0.0545604	0.0542621	0.0539714	0.0536697	0.05337	0.0530939	0.0528563	0.0526782	0.0525604	0.0524682	0.0523523	0.0522276	0.0521253	0.0520295	0.0519434	0.0518449	0.0517024	0.0515444	0.0513795	0.0512492	0.0511894	0.0511376	0.0510832	0.0510602	0.0510326	0.0513806	0.0514831	0.0509498	0.0504467	0.0499554	0.0494342	0.0488971	0.0483447	0.0477756	0.0471841	0.0465683	0.0459395	0.0453065	0.0446968	0.0441104	0.0435154	0.0429215	0.0423467	0.0417514	0.0411297	0.0402089	0.0387026	0.0369303
0.519294	0.520199	0.521069	0.521873	0.522639	0.523376	0.524028	0.524575	0.525079	0.525572	0.525998	0.52627	0.526425	0.526581	0.52671	0.524743	0.520826	0.517126	0.513601	0.510141	0.506715	0.50341	0.500266	0.497286	0.49451	0.491864	0.4893	0.486859	0.48454	0.482307	0.480152	0.478119	0.476171	0.474304	0.472534	0.467774	0.460219	0.453043	0.446191	0.43967	0.433454	0.427476	0.421734	0.416248	0.41095	0.405799	0.40084	0.396053	0.391333	0.386702
-0.281985	-0.280464	-0.278913	-0.27747	-0.276393	-0.275582	-0.274812	-0.273898	-0.272781	-0.271593	-0.270513	-0.269592	-0.268642	-0.267591	-0.266607	-0.265838	-0.265287	-0.264912	-0.264435	-0.263609	-0.262715	-0.262081	-0.26148	-0.260532	-0.259097	-0.257329	-0.255633	-0.254411	-0.253648	-0.252869	-0.25185	-0.250793	-0.249847	-0.248895	-0.247766	-0.246652	-0.245812	-0.245152	-0.244649	-0.24436	-0.244106	-0.243481	-0.242347	-0.24119	-0.239851	-0.237888	-0.235884	-0.234195	-0.232731	-0.2319
0.195373	0.194263	0.193337	0.192364	0.191145	0.189831	0.188471	0.187124	0.185675	0.18422	0.18287	0.181524	0.180152	0.178818	0.177465	0.176066	0.174738	0.173504	0.172206	0.170773	0.169295	0.167861	0.16651	0.164914	0.163026	0.161219	0.159548	0.157924	0.156262	0.154616	0.153043	0.151447	0.149763	0.147814	0.145702	0.143819	0.142058	0.140369	0.138833	0.137381	0.136129	0.135175	0.134391	0.133645	0.132919	0.132208	0.131439	0.130544	0.129607	0.128714
0.123406	0.123218	0.123111	0.123062	0.123028	0.12301	0.123026	0.123105	0.123264	0.123498	0.123754	0.123985	0.124197	0.124387	0.124528	0.124606	0.124655	0.124677	0.124643	0.124546	0.124415	0.124538	0.124943	0.125422	0.125954	0.126462	0.126894	0.127282	0.127681	0.12807	0.128439	0.128809	0.129183	0.129536	0.129849	0.130186	0.130607	0.131056	0.130897	0.13019	0.129588	0.129101	0.128699	0.128324	0.127974	0.127655	0.127306	0.126929	0.126563	0.126226
0.0676162	0.0673958	0.0692482	0.0729994	0.0763891	0.0794392	0.0822439	0.0848249	0.0871129	0.0890627	0.0906795	0.0920781	0.0933732	0.0945277	0.0954905	0.096239	0.0967831	0.0972423	0.0977253	0.0981787	0.0985358	0.0986753	0.0985236	0.098094	0.0974568	0.0967631	0.0981412	0.10137	0.104249	0.106899	0.109347	0.111627	0.113884	0.116139	0.11821	0.120037	0.121699	0.123298	0.124869	0.126333	0.127681	0.128944	0.130094	0.131037	0.131788	0.132471	0.133063	0.133431	0.133645	0.133904
0.083125	0.0849817	0.0867546	0.0884113	0.0899927	0.0915298	0.0929951	0.0944043	0.0957869	0.0970887	0.0983083	0.0995086	0.10069	0.101834	0.102956	0.104089	0.105247	0.10641	0.10753	0.1086	0.109647	0.110306	0.11059	0.110927	0.111302	0.111678	0.112086	0.112527	0.112992	0.113885	0.115188	0.116467	0.117723	0.118934	0.120129	0.121342	0.122523	0.123633	0.124662	0.125648	0.126638	0.127622	0.128603	0.129608	0.130014	0.129816	0.129669	0.129593	0.129574	0.129623
0.214047	0.213609	0.213184	0.212844	0.212559	0.212239	0.211838	0.211386	0.210929	0.210481	0.210033	0.209617	0.209273	0.208939	0.20855	0.208088	0.207604	0.207169	0.206804	0.206496	0.20619	0.205875	0.205548	0.205182	0.204832	0.204511	0.204194	0.203891	0.20356	0.20318	0.202779	0.202377	0.202022	0.201739	0.201479	0.201214	0.200982	0.200821	0.20068	0.200514	0.200334	0.200146	0.199998	0.199887	0.199746	0.199553	0.199338	0.199134	0.198939	0.198733
[truncated: 2,950 more columns]

## Sheet: Figure4C
win
0.144805	0.144392	0.144165	0.143941	0.143544	0.142972	0.142404	0.141852	0.141311	0.140784	0.140263	0.139741	0.139222	0.138704	0.138181	0.137645	0.137104	0.136559	0.136004	0.135462	0.13494	0.134429	0.133939	0.133471	0.133008	0.132567	0.13214	0.131711	0.131287	0.130884	0.130497	0.1301	0.129687	0.129284	0.128898	0.128519	0.128154	0.127789	0.127411	0.12703	0.126507	0.125964	0.125549	0.125143	0.124744	0.124344	0.123947	0.123572	0.123213	0.122708
0.211365	0.210888	0.210412	0.209921	0.209421	0.208886	0.208308	0.207725	0.207125	0.206485	0.205817	0.205137	0.204448	0.20375	0.203029	0.202294	0.201561	0.200833	0.200109	0.199391	0.198721	0.198061	0.197357	0.196646	0.195979	0.195357	0.194702	0.193956	0.193132	0.192272	0.191403	0.190532	0.189664	0.188816	0.187979	0.187123	0.186244	0.185356	0.184487	0.184014	0.183909	0.18377	0.183604	0.183391	0.18311	0.182834	0.182586	0.182307	0.181985	0.181647
NaN	NaN	NaN	NaN	NaN	NaN	NaN	NaN	NaN	NaN	NaN	NaN	NaN	NaN	NaN	NaN	NaN	NaN	NaN	NaN	NaN	NaN	NaN	NaN	NaN	NaN	NaN	NaN	NaN	NaN	NaN	NaN	NaN	NaN	NaN	NaN	NaN	NaN	NaN	NaN	NaN	NaN	NaN	NaN	NaN	NaN	NaN	NaN	NaN	NaN
0.258846	0.258916	0.258562	0.257791	0.25708	0.256706	0.256598	0.256217	0.255602	0.255035	0.254527	0.25407	0.253887	0.253974	0.254081	0.254155	0.254187	0.25424	0.254321	0.254424	0.254574	0.254547	0.254573	0.254866	0.25519	0.255365	0.255397	0.255454	0.255506	0.255537	0.255528	0.255501	0.255464	0.255407	0.255182	0.254832	0.254526	0.254468	0.254928	0.255689	0.25646	0.257218	0.257979	0.25857	0.258931	0.25921	0.259084	0.258377	0.257485	0.25665
-0.0788994	-0.0786589	-0.0784322	-0.0782165	-0.0782254	-0.0784684	-0.0788976	-0.0794899	-0.0799508	-0.0801416	-0.0802063	-0.0803292	-0.0805994	-0.0809863	-0.0814165	-0.0819106	-0.0824022	-0.0828468	-0.0832468	-0.0836419	-0.0840516	-0.0844803	-0.0849076	-0.0853099	-0.0857085	-0.0861301	-0.0865714	-0.0869885	-0.0874238	-0.0879179	-0.0884233	-0.0889356	-0.089493	-0.0899149	-0.0903477	-0.0909659	-0.0915883	-0.0922175	-0.0928584	-0.0934929	-0.0941457	-0.0948258	-0.0954981	-0.0962943	-0.0972485	-0.0984819	-0.0999739	-0.101437	-0.10283	-0.104299
0.0374698	0.0367198	0.0360589	0.035467	0.0348774	0.034251	0.0346503	0.0360562	0.0373586	0.038506	0.0395345	0.0405065	0.041437	0.042338	0.0432614	0.0442214	0.0451484	0.0459535	0.0466619	0.0473163	0.0479533	0.0486089	0.0492115	0.049747	0.0502452	0.0506347	0.0508983	0.0510901	0.0512112	0.051257	0.0512801	0.0513169	0.0513516	0.0513569	0.0512705	0.0511255	0.0510035	0.050904	0.0507978	0.0506218	0.0503855	0.0496093	0.0483189	0.047049	0.0457623	0.0444814	0.0432567	0.0421071	0.0410393	0.039994
-0.203607	-0.202226	-0.200959	-0.199691	-0.198423	-0.197164	-0.19596	-0.194786	-0.193578	-0.192149	-0.190475	-0.188737	-0.186898	-0.185012	-0.183159	-0.181275	-0.179256	-0.177138	-0.175028	-0.172945	-0.170901	-0.168897	-0.16712	-0.165539	-0.163918	-0.162269	-0.16064	-0.159007	-0.157136	-0.155058	-0.153007	-0.150985	-0.148976	-0.14697	-0.144955	-0.142926	-0.140903	-0.138916	-0.136979	-0.135026	-0.133032	-0.131051	-0.129145	-0.127322	-0.125527	-0.123747	-0.121966	-0.120179	-0.11839	-0.116583
0.058019	0.0577452	0.0574834	0.0575397	0.0579433	0.0580214	0.0577373	0.0577955	0.0578021	0.0574346	0.0570714	0.0566881	0.0562934	0.0558914	0.0558512	0.0561846	0.0564149	0.0562019	0.0556989	0.0552457	0.0550118	0.0549497	0.0545882	0.0540094	0.0534774	0.0531676	0.0531827	0.0533025	0.0531054	0.0526148	0.052106	0.051551	0.0510425	0.0505967	0.0501147	0.0495913	0.049122	0.0486934	0.0485916	0.0484975	0.0481942	0.0480136	0.047823	0.0476201	0.0476974	0.0480364	0.048315	0.0485643	0.0488371	0.0491104
0.129159	0.128961	0.128803	0.128678	0.128552	0.128423	0.12835	0.128352	0.128388	0.128438	0.128522	0.128644	0.128804	0.128986	0.129184	0.129388	0.129552	0.129692	0.129848	0.130016	0.130209	0.130459	0.130775	0.131109	0.131241	0.131195	0.131171	0.131149	0.131123	0.131087	0.131023	0.130964	0.130899	0.130789	0.130628	0.130429	0.130224	0.130022	0.129836	0.129647	0.129439	0.129233	0.128988	0.128659	0.128254	0.127789	0.127313	0.12688	0.126472	0.126043
0.152656	0.153005	0.153393	0.153757	0.154083	0.15442	0.154752	0.155058	0.155345	0.155626	0.155958	0.156318	0.156609	0.156849	0.157098	0.157358	0.157623	0.15787	0.158103	0.158325	0.158527	0.158718	0.158916	0.159122	0.159292	0.159416	0.159538	0.159689	0.159857	0.159974	0.160013	0.160068	0.160155	0.160248	0.160357	0.160505	0.160694	0.160858	0.161012	0.161262	0.161585	0.161886	0.162189	0.162549	0.162894	0.162699	0.162055	0.161481	0.160966	0.160489
-0.0674585	-0.067507	-0.0675166	-0.067468	-0.0674197	-0.0674029	-0.0673354	-0.0671616	-0.0670692	-0.067086	-0.0670766	-0.0670624	-0.0670338	-0.0671459	-0.0673984	-0.067647	-0.0679436	-0.0682408	-0.0685064	-0.0687555	-0.0689863	-0.0692333	-0.0695026	-0.0697961	-0.070105	-0.0704181	-0.0707505	-0.0710958	-0.0714278	-0.0717363	-0.0720046	-0.0720025	-0.0717834	-0.0716069	-0.0714518	-0.0712986	-0.0708289	-0.0700845	-0.0694388	-0.0688726	-0.0683576	-0.0680222	-0.0678587	-0.067722	-0.0675724	-0.0673925	-0.0672248	-0.0670625	-0.0668541	-0.066618
NaN	NaN	NaN	NaN	NaN	NaN	NaN	NaN	NaN	NaN	NaN	NaN	NaN	NaN	NaN	NaN	NaN	NaN	NaN	NaN	NaN	NaN	NaN	NaN	NaN	NaN	NaN	NaN	NaN	NaN	NaN	NaN	NaN	NaN	NaN	NaN	NaN	NaN	NaN	NaN	NaN	NaN	NaN	NaN	NaN	NaN	NaN	NaN	NaN	NaN
-0.023147	-0.0229487	-0.0226989	-0.0224336	-0.0221996	-0.0219689	-0.0217499	-0.02158	-0.0214348	-0.0213053	-0.0211528	-0.0209462	-0.0207075	-0.0204984	-0.0203351	-0.0201615	-0.0199967	-0.019872	-0.0197364	-0.0195514	-0.020345	-0.0221116	-0.0237702	-0.0252364	-0.026535	-0.0277528	-0.0288195	-0.0296352	-0.0302349	-0.0307666	-0.0313132	-0.0317707	-0.0321125	-0.0324116	-0.0326794	-0.0329588	-0.0332741	-0.0335868	-0.0338318	-0.0339789	-0.0341052	-0.0342055	-0.0342569	-0.0342872	-0.0342251	-0.0340455	-0.0337154	-0.0332284	-0.0326927	-0.0320847
-0.0460308	-0.0466684	-0.0470641	-0.0476673	-0.0484738	-0.0492498	-0.0499818	-0.0506614	-0.0513047	-0.0517205	-0.0519157	-0.0520966	-0.0522603	-0.0524165	-0.0525463	-0.0526372	-0.0526995	-0.0527419	-0.0527754	-0.052819	-0.0528735	-0.0529071	-0.0529211	-0.0529336	-0.0529425	-0.0529454	-0.052949	-0.05296	-0.052973	-0.0527645	-0.0523387	-0.0519266	-0.0515383	-0.051173	-0.0508222	-0.0506386	-0.0506118	-0.0505793	-0.0503635	-0.049962	-0.0495695	-0.0491846	-0.0488006	-0.0484403	-0.0481071	-0.047782	-0.0474491	-0.0471011	-0.0467681	-0.0464777
-0.0579622	-0.057833	-0.0577122	-0.057586	-0.0574457	-0.0573071	-0.0571992	-0.0570559	-0.0568346	-0.0565748	-0.0562696	-0.0559278	-0.0555864	-0.0552515	-0.0549304	-0.0546751	-0.0544969	-0.0543649	-0.0542525	-0.0541616	-0.0541201	-0.0541207	-0.0541207	-0.054111	-0.0541162	-0.0541152	-0.0540649	-0.0539859	-0.0539357	-0.0539031	-0.0538268	-0.0537016	-0.0535743	-0.0534718	-0.053413	-0.0533673	-0.053291	-0.0532188	-0.0531661	-0.0530983	-0.0529963	-0.0528822	-0.0527835	-0.0527028	-0.0526291	-0.0525608	-0.0525001	-0.0524406	-0.0523745	-0.0522859
0.0982767	0.0976343	0.0969837	0.0964228	0.0961617	0.0959473	0.0953449	0.0945328	0.0939177	0.0934664	0.0928638	0.0922728	0.0918613	0.0915039	0.091173	0.0908728	0.0907271	0.0909347	0.0911775	0.0911428	0.0910214	0.0908463	0.0906369	0.0904481	0.0902306	0.0899873	0.089692	0.0892925	0.0888709	0.0884761	0.0880438	0.0875654	0.0870674	0.0865451	0.0859987	0.0856174	0.0852708	0.0847378	0.0842233	0.0838101	0.0833696	0.0828631	0.082749	0.0828718	0.0828199	0.0827104	0.0825563	0.0824375	0.0823391	0.082195
0.215171	0.213796	0.21221	0.210742	0.209858	0.209534	0.209223	0.209303	0.209754	0.210179	0.210625	0.211078	0.211524	0.211967	0.211869	0.211238	0.210623	0.210042	0.209512	0.208565	0.207179	0.205861	0.204678	0.203573	0.202453	0.201307	0.200215	0.19922	0.198241	0.196775	0.194891	0.193121	0.190965	0.18842	0.186019	0.183778	0.181665	0.179621	0.177613	0.175618	0.173186	0.170392	0.167753	0.165312	0.162494	0.159165	0.155846	0.152674	0.149674	0.146775
0.0114916	0.0113436	0.0112348	0.011143	0.0110464	0.0110556	0.0111751	0.0112726	0.0113441	0.0114891	0.0116848	0.0118681	0.0120721	0.0122468	0.0123852	0.0125119	0.0126346	0.0127731	0.0129321	0.0130898	0.0132094	0.0132989	0.0133833	0.013469	0.0135558	0.0136472	0.0137312	0.0137978	0.0138552	0.0138949	0.0139198	0.0139453	0.0139572	0.0139552	0.0139677	0.0140115	0.0140782	0.0141584	0.0142342	0.0142752	0.0142827	0.0142378	0.0141313	0.014037	0.0140251	0.0140699	0.0140953	0.0141238	0.0141846	0.0142448
0.0568677	0.0568973	0.0568999	0.0568669	0.0568248	0.0567813	0.0567196	0.0566305	0.0565238	0.0564211	0.056329	0.0562396	0.0561579	0.0560747	0.0559742	0.0558692	0.0557681	0.0556606	0.0555406	0.0554075	0.0552721	0.0551486	0.0550385	0.0549347	0.0548281	0.0547168	0.054601	0.0544863	0.0543783	0.0542777	0.0541791	0.0540719	0.0539582	0.0538393	0.0537128	0.0535914	0.0534882	0.053406	0.0533282	0.0532615	0.0532288	0.0532081	0.053172	0.053119	0.0530832	0.053072	0.0530719	0.0530897	0.0531025	0.0530921
0.053689	0.0544374	0.0551757	0.0558692	0.0565286	0.0572584	0.0580676	0.0588897	0.0597312	0.0604624	0.0610304	0.061544	0.0620509	0.0625629	0.0630809	0.0636113	0.0641604	0.0647199	0.0652736	0.065805	0.0663518	0.0669289	0.0674934	0.0680439	0.0685883	0.0691383	0.0696596	0.0701314	0.0705976	0.0710545	0.0714878	0.0719246	0.072371	0.0728055	0.0732214	0.0736325	0.074044	0.0744186	0.0747238	0.0749932	0.0752533	0.0755087	0.0757743	0.0760451	0.0763041	0.0765526	0.0768067	0.0770633	0.0773136	0.0775609
-0.0780362	-0.0785218	-0.0790188	-0.0795104	-0.0800075	-0.0804597	-0.080857	-0.0812478	-0.081654	-0.0819333	-0.0820657	-0.0822109	-0.0823829	-0.082602	-0.0828703	-0.0831432	-0.0835212	-0.0840028	-0.0844672	-0.0849225	-0.0854206	-0.0859755	-0.0865413	-0.0871073	-0.0876614	-0.0881607	-0.0886087	-0.0889466	-0.0891737	-0.0894204	-0.0897157	-0.0900617	-0.0904381	-0.0908631	-0.0913154	-0.0917503	-0.0921848	-0.0925617	-0.0928877	-0.093219	-0.0935718	-0.0939349	-0.0942788	-0.0946435	-0.0950115	-0.0953976	-0.0959114	-0.0964865	-0.0970385	-0.0975721
0.0438595	0.0427875	0.0417742	0.0403679	0.0386158	0.0370672	0.0357179	0.034488	0.0333034	0.0321523	0.0310859	0.0301169	0.028887	0.0273722	0.0259148	0.0245564	0.0239184	0.0242728	0.0249531	0.025617	0.0262767	0.0269423	0.0276005	0.0282477	0.0288769	0.0294889	0.0300927	0.0306888	0.0312742	0.0318407	0.0323721	0.0328578	0.0333168	0.0338247	0.0344341	0.0350748	0.0356823	0.0362309	0.0366856	0.0370809	0.0374959	0.0379606	0.0384304	0.0388852	0.039336	0.0397919	0.0402707	0.040759	0.0412645	0.0418064
-0.149474	-0.152326	-0.155814	-0.159454	-0.16287	-0.165817	-0.168341	-0.170662	-0.1731	-0.175776	-0.178563	-0.181564	-0.184509	-0.186959	-0.189006	-0.190965	-0.193288	-0.19601	-0.198798	-0.201096	-0.202799	-0.204874	-0.207598	-0.210401	-0.212883	-0.21516	-0.217483	-0.219998	-0.222635	-0.225076	-0.227305	-0.229565	-0.231946	-0.234346	-0.236763	-0.239039	-0.241292	-0.2435	-0.245479	-0.247479	-0.249414	-0.251233	-0.252649	-0.25418	-0.256324	-0.258658	-0.261066	-0.263565	-0.266012	-0.268267
NaN	NaN	NaN	NaN	NaN	NaN	NaN	NaN	NaN	NaN	NaN	NaN	NaN	NaN	NaN	NaN	NaN	NaN	NaN	NaN	NaN	NaN	NaN	NaN	NaN	NaN	NaN	NaN	NaN	NaN	NaN	NaN	NaN	NaN	NaN	NaN	NaN	NaN	NaN	NaN	NaN	NaN	NaN	NaN	NaN	NaN	NaN	NaN	NaN	NaN
NaN	NaN	NaN	NaN	NaN	NaN	NaN	NaN	NaN	NaN	NaN	NaN	NaN	NaN	NaN	NaN	NaN	NaN	NaN	NaN	NaN	NaN	NaN	NaN	NaN	NaN	NaN	NaN	NaN	NaN	NaN	NaN	NaN	NaN	NaN	NaN	NaN	NaN	NaN	NaN	NaN	NaN	NaN	NaN	NaN	NaN	NaN	NaN	NaN	NaN
0.0177251	0.0185042	0.019261	0.02001	0.0208281	0.0216749	0.0224555	0.0231745	0.0238286	0.0243986	0.0249403	0.0255385	0.0261201	0.0266412	0.0271535	0.0276656	0.0282341	0.028912	0.0295323	0.0300791	0.0306591	0.0312595	0.0318661	0.032466	0.0331352	0.0338261	0.0344044	0.0348622	0.0352227	0.0355261	0.0358426	0.0361487	0.0364536	0.0367643	0.0370736	0.0374471	0.0378551	0.0382744	0.0386925	0.0391216	0.039607	0.0400965	0.0405178	0.0409103	0.0413305	0.0417399	0.0421041	0.0423664	0.0425234	0.0427144
-0.232917	-0.232612	-0.23229	-0.231968	-0.231617	-0.23123	-0.230862	-0.230545	-0.23025	-0.229855	-0.229365	-0.228901	-0.228451	-0.22798	-0.227496	-0.227029	-0.226587	-0.226139	-0.22569	-0.225278	-0.224889	-0.224469	-0.224018	-0.223568	-0.22314	-0.222731	-0.222326	-0.221901	-0.221428	-0.220887	-0.22029	-0.219689	-0.219114	-0.218549	-0.217976	-0.217407	-0.216866	-0.21634	-0.2158	-0.215259	-0.214736	-0.21424	-0.213772	-0.213285	-0.212739	-0.212185	-0.211624	-0.211027	-0.21042	-0.209828
0.0200271	0.0198471	0.0196954	0.0195995	0.0195393	0.0195181	0.0195487	0.0195921	0.0196233	0.0196569	0.0197101	0.0197776	0.0198546	0.0199456	0.0201835	0.0205496	0.0209072	0.0212512	0.021574	0.0218847	0.0221863	0.0225023	0.0228275	0.0231633	0.0235235	0.0238792	0.0242149	0.0245661	0.0249442	0.0253265	0.0257051	0.0260632	0.026418	0.0267933	0.0271576	0.0274722	0.0277264	0.0279433	0.028165	0.0283831	0.0285766	0.0292834	0.0304737	0.0315757	0.0326175	0.0336494	0.0346491	0.0355884	0.0364903	0.0373955
0.0493908	0.0487462	0.0481161	0.0475005	0.0469036	0.0463238	0.0457582	0.0451967	0.0446276	0.0440424	0.0434417	0.0428455	0.0422484	0.0416343	0.0410149	0.0403913	0.0397454	0.0390838	0.0384278	0.0377821	0.037146	0.0365165	0.0358994	0.035294	0.0346908	0.0341024	0.0335297	0.0329442	0.0323456	0.0317561	0.0311791	0.0306076	0.0300353	0.0294554	0.0288704	0.0283019	0.0277574	0.0272228	0.0266878	0.0261614	0.0256613	0.0251771	0.0246925	0.0242021	0.0237039	0.0232047	0.0227072	0.0222148	0.0217329	0.0212532
-0.00377973	-0.00417725	-0.00457937	-0.0050136	-0.00548586	-0.00597638	-0.00650115	-0.0070809	-0.00762031	-0.00804329	-0.00837855	-0.00860679	-0.00871405	-0.00885319	-0.00910834	-0.00948979	-0.0099628	-0.0102944	-0.010284	-0.0101307	-0.0100049	-0.00984725	-0.0097489	-0.00968866	-0.00954285	-0.00932631	-0.00910932	-0.00895357	-0.00891883	-0.00892838	-0.00892322	-0.00892883	-0.00898599	-0.00911443	-0.00921494	-0.00926462	-0.00947269	-0.00978494	-0.0100348	-0.0102606	-0.0103519	-0.0103503	-0.0103409	-0.0101879	-0.00995216	-0.00980954	-0.00984608	-0.00993578	-0.00987372	-0.00962466
NaN	NaN	NaN	NaN	NaN	NaN	NaN	NaN	NaN	NaN	NaN	NaN	NaN	NaN	NaN	NaN	NaN	NaN	NaN	NaN	NaN	NaN	NaN	NaN	NaN	NaN	NaN	NaN	NaN	NaN	NaN	NaN	NaN	NaN	NaN	NaN	NaN	NaN	NaN	NaN	NaN	NaN	NaN	NaN	NaN	NaN	NaN	NaN	NaN	NaN
NaN	NaN	NaN	NaN	NaN	NaN	NaN	NaN	NaN	NaN	NaN	NaN	NaN	NaN	NaN	NaN	NaN	NaN	NaN	NaN	NaN	NaN	NaN	NaN	NaN	NaN	NaN	NaN	NaN	NaN	NaN	NaN	NaN	NaN	NaN	NaN	NaN	NaN	NaN	NaN	NaN	NaN	NaN	NaN	NaN	NaN	NaN	NaN	NaN	NaN
NaN	NaN	NaN	NaN	NaN	NaN	NaN	NaN	NaN	NaN	NaN	NaN	NaN	NaN	NaN	NaN	NaN	NaN	NaN	NaN	NaN	NaN	NaN	NaN	NaN	NaN	NaN	NaN	NaN	NaN	NaN	NaN	NaN	NaN	NaN	NaN	NaN	NaN	NaN	NaN	NaN	NaN	NaN	NaN	NaN	NaN	NaN	NaN	NaN	NaN
0.0409564	0.0408642	0.0406316	0.0403167	0.0400519	0.0397962	0.0395494	0.0393007	0.0390515	0.0388147	0.038563	0.0381163	0.0373844	0.0366098	0.0359243	0.0352663	0.0346731	0.0341789	0.0338459	0.0336277	0.0334015	0.0331855	0.0330444	0.0329767	0.0329252	0.0329066	0.0329191	0.0329419	0.032961	0.0329517	0.0330584	0.0332963	0.0335189	0.0337261	0.0339464	0.0341623	0.0343225	0.034422	0.0345059	0.0346197	0.0347246	0.0347988	0.0348589	0.0348949	0.0349145	0.0348397	0.0346854	0.0345672	0.0343803	0.0341053
0.122832	0.122443	0.121875	0.121323	0.120775	0.120221	0.119645	0.119066	0.118538	0.118112	0.117788	0.117539	0.117331	0.117147	0.116969	0.116748	0.116448	0.116061	0.115622	0.115165	0.11468	0.114156	0.113624	0.113078	0.112488	0.111882	0.111265	0.110636	0.109994	0.109327	0.108652	0.107976	0.107292	0.106594	0.1059	0.105033	0.104011	0.103039	0.10208	0.101112	0.100171	0.0992902	0.0984464	0.0976533	0.0969053	0.0961591	0.0954252	0.0947166	0.0935244	0.091878
-0.0559301	-0.0560135	-0.0560721	-0.0561206	-0.056189	-0.0562725	-0.0563605	-0.056449	-0.0565369	-0.0566247	-0.0567048	-0.056779	-0.0568489	-0.0568811	-0.0568625	-0.0568096	-0.0567412	-0.0563362	-0.0556058	-0.0548965	-0.0542247	-0.0536225	-0.0530984	-0.0526503	-0.0522956	-0.0520832	-0.0519774	-0.0518998	-0.0517953	-0.0515853	-0.0514134	-0.0513917	-0.0513374	-0.0510995	-0.0507019	-0.0502526	-0.0497719	-0.0494246	-0.0493577	-0.0492784	-0.0490821	-0.0489465	-0.0488726	-0.0488311	-0.0488162	-0.0488233	-0.0488904	-0.0490391	-0.0492738	-0.049501
0.139412	0.13948	0.139493	0.139496	0.139536	0.139544	0.139537	0.139571	0.139668	0.13981	0.13994	0.140011	0.140058	0.140142	0.14024	0.140312	0.140375	0.140486	0.140625	0.140735	0.140806	0.140868	0.140954	0.140663	0.139645	0.138346	0.137116	0.135943	0.134848	0.133807	0.132807	0.131842	0.130929	0.130083	0.129298	0.128546	0.127788	0.127152	0.126667	0.126172	0.125658	0.125171	0.124749	0.124391	0.124117	0.123913	0.123724	0.123543	0.123276	0.122927
0.0583112	0.0583908	0.0585873	0.0590105	0.0594161	0.0598111	0.060079	0.0601844	0.060122	0.0600464	0.0600466	0.0599954	0.0599308	0.0598603	0.0597851	0.0597273	0.0596671	0.0595712	0.0593189	0.0589338	0.0585598	0.0581991	0.0578394	0.0574606	0.0570743	0.056557	0.0559138	0.0552393	0.0545219	0.0536965	0.0527792	0.0518932	0.0510414	0.0502221	0.049142	0.0477978	0.0465913	0.0453841	0.04407	0.0427863	0.0415092	0.0402445	0.0390331	0.037874	0.036738	0.035622	0.0345525	0.0335474	0.0325985	0.0316915
0.0538639	0.0516691	0.0495093	0.0474195	0.0453104	0.0431386	0.0409397	0.0387174	0.0364663	0.0342004	0.0318868	0.029502	0.0270833	0.0246574	0.0222344	0.0198383	0.017472	0.0150961	0.0126887	0.0102386	0.00777816	0.00533548	0.00286778	0.00035785	-0.00217994	-0.00471117	-0.0071879	-0.00958448	-0.0119638	-0.0143995	-0.0168708	-0.0193495	-0.0218238	-0.0242973	-0.0267982	-0.0293493	-0.0319345	-0.0345453	-0.0371759	-0.039798	-0.042377	-0.044858	-0.0472432	-0.0495427	-0.0521629	-0.0550673	-0.0578107	-0.0604745	-0.0631059	-0.0656529
0.053188	0.0535029	0.0538629	0.0542825	0.0546952	0.0550708	0.055426	0.0557722	0.0561036	0.0564344	0.0567906	0.0571538	0.0574971	0.0578115	0.0581064	0.0584335	0.0588124	0.0592288	0.0596456	0.0599768	0.0602551	0.0606071	0.0610267	0.0614312	0.061772	0.0620439	0.0623001	0.0625886	0.0628744	0.0631179	0.063365	0.0636339	0.063904	0.0641545	0.0643564	0.0644271	0.064406	0.0644068	0.0644561	0.0645223	0.0645561	0.0645702	0.0645873	0.0646154	0.0646459	0.0647063	0.0647975	0.0648544	0.0648342	0.064793
0.131491	0.130985	0.130482	0.129922	0.129354	0.12886	0.128219	0.12755	0.127024	0.126461	0.125883	0.125288	0.124636	0.123979	0.123321	0.122756	0.12229	0.121546	0.120784	0.120264	0.119742	0.119234	0.118733	0.118218	0.117738	0.117302	0.117086	0.117044	0.116935	0.116828	0.116716	0.116539	0.11603	0.115268	0.114567	0.113895	0.113249	0.112596	0.111822	0.110977	0.110116	0.109353	0.108601	0.107725	0.106864	0.106024	0.105163	0.104206	0.10314	0.102067
-0.0439851	-0.0431974	-0.0424327	-0.0416827	-0.0409432	-0.0401962	-0.03946	-0.0387609	-0.0380789	-0.0373778	-0.0366816	-0.0360335	-0.0353965	-0.0347588	-0.03416	-0.0335919	-0.033005	-0.0323918	-0.0318054	-0.0312515	-0.0306895	-0.0301241	-0.0295693	-0.0290283	-0.0284962	-0.0280937	-0.0278331	-0.0275659	-0.0272631	-0.0267895	-0.0261613	-0.0255467	-0.0249363	-0.024563	-0.0244302	-0.0242853	-0.0241642	-0.0240836	-0.0240349	-0.0240165	-0.0239848	-0.0239261	-0.0238715	-0.0237925	-0.0236756	-0.0235629	-0.0234898	-0.0234421	-0.0233691	-0.023257
0.0693418	0.0689541	0.0685707	0.0681949	0.0676456	0.0668592	0.0660401	0.0652464	0.0644297	0.0638115	0.0634208	0.0630689	0.0627443	0.0624463	0.062129	0.0619175	0.0618547	0.0618051	0.0617508	0.0616751	0.0615142	0.0613064	0.0611267	0.0609649	0.0608846	0.0609303	0.0610607	0.061224	0.0612831	0.0612365	0.061246	0.0614063	0.0616586	0.061864	0.0619442	0.061946	0.0620063	0.0621836	0.0625789	0.0630457	0.0634362	0.0638389	0.0643248	0.0649098	0.0655264	0.066155	0.0667039	0.0671402	0.0675671	0.0680359
0.195111	0.194264	0.193411	0.19256	0.191892	0.191306	0.190632	0.189993	0.189398	0.188742	0.188028	0.187345	0.186724	0.186182	0.185679	0.185177	0.184682	0.184201	0.183738	0.18331	0.182897	0.182521	0.182189	0.18185	0.181507	0.181145	0.180739	0.180298	0.179858	0.179341	0.178741	0.178185	0.177677	0.1772	0.176619	0.175938	0.175284	0.174638	0.174001	0.173398	0.172815	0.172219	0.171624	0.170809	0.169773	0.168773	0.167806	0.166849	0.165916	0.164944
0.0980535	0.0979763	0.0978844	0.0977898	0.0976943	0.0976224	0.0975527	0.0974538	0.0973534	0.0972598	0.0971765	0.0970919	0.0969911	0.0968888	0.096802	0.0967313	0.0966775	0.0966355	0.0965904	0.0965428	0.0965073	0.096493	0.0964901	0.0964814	0.0964619	0.0964398	0.0964243	0.0964127	0.096396	0.0963653	0.0963111	0.0962309	0.0961368	0.096048	0.0959682	0.0958834	0.0957963	0.0957174	0.0956405	0.0955633	0.0954945	0.0954327	0.0953554	0.09526	0.09517	0.0950872	0.0950054	0.0948881	0.0947282	0.0945518
loss
0.0530011	0.0528256	0.0526631	0.0525112	0.0523592	0.052184	0.0519908	0.0517803	0.0515474	0.051288	0.0510084	0.0507205	0.0503988	0.0500329	0.0496455	0.0493008	0.0489634	0.0485889	0.0482279	0.0478762	0.047515	0.0471435	0.046772	0.0464004	0.0460312	0.0456753	0.0453077	0.0448946	0.0444614	0.0440017	0.0434971	0.0429472	0.0423554	0.0417578	0.0411388	0.0404871	0.0398422	0.0392049	0.0385591	0.0378891	0.0371718	0.0364312	0.0356819	0.0349157	0.034142	0.0333501	0.0325458	0.0317149	0.0308451	0.0299898
-0.0416402	-0.0415186	-0.041413	-0.0413579	-0.0413211	-0.0412708	-0.0412228	-0.0411818	-0.0411288	-0.0410517	-0.0409911	-0.0409606	-0.0408948	-0.0407671	-0.0406619	-0.0406081	-0.0407318	-0.0410963	-0.0414076	-0.0415998	-0.0418114	-0.0420315	-0.0421946	-0.0423173	-0.0424482	-0.0425708	-0.0425658	-0.0424299	-0.0422244	-0.0419606	-0.0416679	-0.0415585	-0.0416704	-0.0417849	-0.0418767	-0.041967	-0.0420793	-0.0421804	-0.0422555	-0.0423059	-0.0424505	-0.0427091	-0.0429465	-0.0431449	-0.0433292	-0.0434835	-0.0434817	-0.043338	-0.0431713	-0.0429784
NaN	NaN	NaN	NaN	NaN	NaN	NaN	NaN	NaN	NaN	NaN	NaN	NaN	NaN	NaN	NaN	NaN	NaN	NaN	NaN	NaN	NaN	NaN	NaN	NaN	NaN	NaN	NaN	NaN	NaN	NaN	NaN	NaN	NaN	NaN	NaN	NaN	NaN	NaN	NaN	NaN	NaN	NaN	NaN	NaN	NaN	NaN	NaN	NaN	NaN
0.105383	0.106092	0.106503	0.106679	0.106896	0.107369	0.107888	0.108295	0.108674	0.100867	0.0853691	0.0708111	0.0571988	0.0446715	0.0332146	0.0225923	0.0125597	0.00297163	-0.006271	-0.0151841	-0.0236452	-0.0315867	-0.0391012	-0.0463265	-0.0532758	-0.0598144	-0.0659809	-0.0719202	-0.0776525	-0.0831678	-0.0884662	-0.0935479	-0.0984032	-0.103082	-0.107631	-0.112018	-0.116309	-0.120498	-0.124453	-0.128262	-0.132081	-0.1358	-0.139258	-0.142583	-0.145969	-0.149384	-0.152581	-0.155431	-0.158059	-0.160565
-0.0804985	-0.0808704	-0.0812516	-0.0816845	-0.0821895	-0.0827176	-0.083288	-0.0840123	-0.0848436	-0.0856243	-0.086353	-0.0870993	-0.0879141	-0.0888015	-0.0897545	-0.0907272	-0.0916854	-0.0930533	-0.0948212	-0.0965966	-0.0983483	-0.100005	-0.101583	-0.103176	-0.104373	-0.105133	-0.105898	-0.10668	-0.107437	-0.108123	-0.108748	-0.109343	-0.109885	-0.110378	-0.1109	-0.11149	-0.112091	-0.112642	-0.113143	-0.113578	-0.113709	-0.113668	-0.113785	-0.114021	-0.114372	-0.114771	-0.115207	-0.115681	-0.116127	-0.11659
0.159305	0.158822	0.158368	0.157926	0.157454	0.15695	0.156432	0.15588	0.155253	0.154559	0.153831	0.153105	0.152413	0.151702	0.150937	0.150631	0.150821	0.150988	0.150701	0.150005	0.149297	0.148551	0.147781	0.147007	0.146277	0.145603	0.144955	0.144318	0.143629	0.142869	0.142104	0.141386	0.140715	0.140067	0.139408	0.138748	0.138126	0.137521	0.136894	0.136266	0.135692	0.135136	0.134554	0.134004	0.133482	0.132939	0.132383	0.131812	0.131181	0.130517
-0.169	-0.167686	-0.166259	-0.164709	-0.163153	-0.161453	-0.159627	-0.157809	-0.15599	-0.154195	-0.152548	-0.151025	-0.14949	-0.147949	-0.14641	-0.144957	-0.143564	-0.142155	-0.140764	-0.13939	-0.138037	-0.136695	-0.135375	-0.134079	-0.132797	-0.131549	-0.130329	-0.129093	-0.127809	-0.126478	-0.125219	-0.12405	-0.122952	-0.121925	-0.120891	-0.119749	-0.118481	-0.117155	-0.115796	-0.114436	-0.112926	-0.11124	-0.10953	-0.107654	-0.105647	-0.103717	-0.101852	-0.10001	-0.0981533	-0.0962738
0.155123	0.156605	0.157418	0.156944	0.15604	0.156457	0.157611	0.158737	0.159915	0.161094	0.162193	0.163936	0.166296	0.168535	0.17063	0.172626	0.174912	0.177442	0.178723	0.178796	0.179609	0.181184	0.182684	0.184037	0.185259	0.186348	0.18729	0.188165	0.189021	0.18986	0.190683	0.191476	0.192251	0.19301	0.193765	0.194432	0.194935	0.195339	0.19566	0.195891	0.196121	0.196314	0.196348	0.196206	0.195996	0.19572	0.19519	0.194603	0.194187	0.193759
-0.00612695	-0.00551754	-0.00492917	-0.00434913	-0.0038301	-0.0033056	-0.00273791	-0.00217871	-0.00164438	-0.00113879	-0.000675712	-0.000219664	0.00027715	0.000777106	0.00122197	0.00163104	0.00200149	0.00230438	0.00260092	0.00291931	0.0032647	0.00366153	0.00405606	0.00441376	0.00476425	0.00510674	0.00541815	0.00570829	0.00598986	0.00628896	0.00658913	0.00681381	0.0070011	0.0073901	0.00776263	0.00763353	0.00723254	0.00708773	0.00717165	0.00726097	0.00735041	0.00745226	0.00757152	0.0077007	0.0078466	0.00799616	0.00813302	0.00826335	0.00837794	0.00846413
0.2806	0.280509	0.279709	0.278329	0.27706	0.275861	0.274641	0.273159	0.271478	0.269837	0.268205	0.266568	0.264963	0.263439	0.262011	0.260906	0.260112	0.259306	0.258466	0.257728	0.257117	0.256562	0.256022	0.255186	0.254026	0.25282	0.251575	0.250513	0.249662	0.248818	0.24797	0.246912	0.245668	0.244478	0.243368	0.242031	0.240468	0.23905	0.237719	0.236388	0.235127	0.233955	0.23283	0.231798	0.230854	0.229927	0.228995	0.228086	0.227236	0.226389
0.0527245	0.0524165	0.0520996	0.0517729	0.0514415	0.0511503	0.0508963	0.0505944	0.0502431	0.0499949	0.0498604	0.0497344	0.0496292	0.0495254	0.0493539	0.0492116	0.0491568	0.0491097	0.0490433	0.0489254	0.0487538	0.048545	0.0483173	0.0480741	0.0476254	0.0469765	0.0463506	0.0457456	0.045123	0.0444832	0.044014	0.0437192	0.0435479	0.0436288	0.0438267	0.0439778	0.0440863	0.0441815	0.0442733	0.0441681	0.0438888	0.0436304	0.0433625	0.0431119	0.0428947	0.042665	0.0423689	0.0420217	0.041692	0.0413462
NaN	NaN	NaN	NaN	NaN	NaN	NaN	NaN	NaN	NaN	NaN	NaN	NaN	NaN	NaN	NaN	NaN	NaN	NaN	NaN	NaN	NaN	NaN	NaN	NaN	NaN	NaN	NaN	NaN	NaN	NaN	NaN	NaN	NaN	NaN	NaN	NaN	NaN	NaN	NaN	NaN	NaN	NaN	NaN	NaN	NaN	NaN	NaN	NaN	NaN
-0.0355577	-0.0360839	-0.0366084	-0.0371055	-0.0375525	-0.0379442	-0.0382874	-0.0386001	-0.038891	-0.0391758	-0.0394606	-0.0397276	-0.0399628	-0.0401709	-0.0403816	-0.0405914	-0.0406969	-0.0406246	-0.0404439	-0.0401746	-0.0398168	-0.039407	-0.0389698	-0.0385179	-0.0380068	-0.0374063	-0.036722	-0.0360018	-0.0352848	-0.0345465	-0.0337827	-0.0328681	-0.031665	-0.0303848	-0.0291534	-0.0278983	-0.0266635	-0.0254293	-0.0241602	-0.0228346	-0.0214468	-0.0200662	-0.018721	-0.0174172	-0.016218	-0.0151969	-0.0143329	-0.0135219	-0.0126837	-0.0121538
0.0457939	0.0457224	0.0456494	0.0455677	0.0454981	0.0454793	0.0455067	0.0455424	0.0455838	0.0456743	0.0458242	0.0459912	0.0461381	0.0462469	0.0463141	0.0463652	0.046407	0.0464207	0.0464079	0.0463709	0.0463229	0.0462881	0.0462592	0.0462204	0.0461728	0.04612	0.0460687	0.046026	0.0459773	0.0459195	0.0458753	0.0458598	0.0458607	0.0458687	0.0458924	0.0459218	0.0459441	0.0459574	0.0459743	0.0460047	0.0460472	0.0461045	0.0461848	0.0462899	0.0464018	0.0465177	0.046654	0.0468064	0.0469696	0.0471369
0.0920606	0.0917019	0.0913011	0.0908504	0.0903964	0.0900927	0.0899006	0.0896645	0.0893882	0.0890706	0.0887162	0.0881973	0.0875524	0.0869245	0.0862875	0.0856312	0.0849649	0.0843043	0.0836444	0.0829515	0.0822134	0.0814485	0.0806294	0.0797613	0.0788747	0.0779794	0.0770933	0.0761966	0.0752934	0.0744056	0.0735352	0.0726717	0.0717701	0.0708078	0.0698124	0.0688419	0.0679094	0.0669672	0.0659874	0.0649951	0.0640176	0.0630543	0.0621207	0.0612038	0.0602539	0.0592655	0.0582849	0.0573426	0.056439	0.0555419
0.0810932	0.0811367	0.0813077	0.0815296	0.0817893	0.082019	0.0821623	0.0822301	0.0822748	0.0823614	0.0825084	0.0826846	0.0828817	0.0830129	0.0830538	0.0830962	0.0831835	0.0833352	0.0834911	0.0835732	0.0836333	0.0837616	0.083958	0.0841112	0.084118	0.0840703	0.0840899	0.084131	0.0842065	0.0842966	0.0844324	0.0848615	0.08548	0.0860895	0.0866798	0.0872391	0.0877218	0.0880282	0.0882128	0.0882204	0.0881304	0.0880853	0.0879499	0.0876227	0.0872168	0.0867704	0.0861885	0.085588	0.0850683	0.0845891
0.198364	0.200126	0.201776	0.203335	0.204727	0.205912	0.207032	0.208219	0.209495	0.210802	0.212082	0.213396	0.213498	0.212397	0.211396	0.210431	0.209537	0.20877	0.208045	0.20741	0.206949	0.206522	0.205884	0.204993	0.204039	0.203135	0.202245	0.201336	0.200495	0.199848	0.199368	0.198971	0.198703	0.198576	0.198482	0.19836	0.198176	0.197964	0.197809	0.197694	0.197546	0.197419	0.197367	0.197304	0.197281	0.197413	0.197577	0.197633	0.197716	0.197942
0.0257389	0.0259436	0.0261454	0.0263287	0.0264918	0.0266448	0.0267864	0.0269221	0.0270452	0.0271662	0.0273544	0.0276159	0.0278915	0.0282284	0.0286096	0.0289738	0.0293281	0.0296673	0.0299933	0.030309	0.030613	0.0309149	0.0311329	0.0312552	0.0313304	0.0313494	0.0313066	0.0312382	0.0311969	0.031166	0.0311402	0.0311035	0.0310545	0.0310224	0.0310087	0.0310211	0.0310775	0.031129	0.0311488	0.0311632	0.0311868	0.0312227	0.0312554	0.0312825	0.0313091	0.0314134	0.0315832	0.0317392	0.0318885	0.0320213
0.105576	0.10526	0.104948	0.104653	0.104347	0.104028	0.103708	0.103384	0.103062	0.102757	0.102487	0.102239	0.101977	0.101682	0.101366	0.101195	0.101164	0.101096	0.100986	0.100845	0.100688	0.100522	0.100335	0.100103	0.099826	0.0995375	0.099254	0.0989705	0.0986871	0.0984073	0.0981359	0.0978646	0.0975813	0.0972948	0.097004	0.0966942	0.0963786	0.0960229	0.0956267	0.0952441	0.0948724	0.0944945	0.0941131	0.0937323	0.0933551	0.0930132	0.0927466	0.0925062	0.0922192	0.0919029
0.253014	0.252542	0.252488	0.252915	0.25347	0.254049	0.254611	0.255192	0.255803	0.256384	0.256941	0.257506	0.258067	0.258581	0.258998	0.259339	0.259678	0.260003	0.260242	0.260526	0.260878	0.261142	0.260563	0.25917	0.25776	0.25638	0.254998	0.253566	0.25216	0.250863	0.249642	0.248443	0.247252	0.246092	0.244945	0.243779	0.242584	0.241376	0.240202	0.239036	0.237815	0.236545	0.235261	0.233998	0.232753	0.231472	0.230124	0.228762	0.227437	0.226121
-0.0135531	-0.0132901	-0.0130276	-0.0127708	-0.0125227	-0.0123524	-0.0122745	-0.0122351	-0.0121942	-0.0119638	-0.0115716	-0.0111992	-0.0108395	-0.0105158	-0.0102013	-0.00985148	-0.00945662	-0.0091987	-0.00909469	-0.00897048	-0.00885386	-0.00876953	-0.00867661	-0.00857417	-0.00842011	-0.00817521	-0.00822488	-0.00859678	-0.00905941	-0.00978973	-0.0106491	-0.0114158	-0.0121331	-0.0128462	-0.0135151	-0.0140974	-0.0145989	-0.0150869	-0.0156204	-0.0161411	-0.0165881	-0.0169899	-0.0173644	-0.0176885	-0.0179568	-0.0181532	-0.0182769	-0.01832	-0.0180086	-0.0173971
0.0569071	0.056451	0.0560985	0.0558125	0.0555911	0.0555339	0.055595	0.055677	0.0557732	0.0558771	0.0560178	0.0559938	0.0557898	0.0556198	0.0554945	0.0554069	0.0554285	0.0555599	0.055729	0.0558977	0.0560293	0.0561622	0.056335	0.056536	0.0567317	0.0566079	0.0561958	0.0558368	0.0555229	0.0552124	0.0549238	0.0546942	0.0544943	0.0542824	0.0540484	0.0536343	0.0530499	0.0524778	0.0519485	0.0514948	0.0511576	0.0508641	0.050491	0.0500624	0.0496223	0.0491638	0.0486667	0.0481124	0.0475387	0.0469677
0.00510082	0.00234839	-0.000243411	-0.0028546	-0.00536984	-0.00847068	-0.0121404	-0.0158048	-0.0194037	-0.0226725	-0.0254262	-0.0279776	-0.0306577	-0.0337545	-0.0370764	-0.0402433	-0.0433859	-0.0465959	-0.0497636	-0.0526427	-0.0555293	-0.0586275	-0.0618617	-0.0651452	-0.0682972	-0.0708057	-0.0726057	-0.0743508	-0.0762851	-0.0783994	-0.0805081	-0.0823993	-0.0841597	-0.0857959	-0.0871782	-0.0884609	-0.0896861	-0.0910555	-0.0924173	-0.0937315	-0.0950725	-0.0961604	-0.0972874	-0.0986962	-0.100072	-0.101329	-0.102564	-0.10391	-0.105421	-0.106737
NaN	NaN	NaN	NaN	NaN	NaN	NaN	NaN	NaN	NaN	NaN	NaN	NaN	NaN	NaN	NaN	NaN	NaN	NaN	NaN	NaN	NaN	NaN	NaN	NaN	NaN	NaN	NaN	NaN	NaN	NaN	NaN	NaN	NaN	NaN	NaN	NaN	NaN	NaN	NaN	NaN	NaN	NaN	NaN	NaN	NaN	NaN	NaN	NaN	NaN
NaN	NaN	NaN	NaN	NaN	NaN	NaN	NaN	NaN	NaN	NaN	NaN	NaN	NaN	NaN	NaN	NaN	NaN	NaN	NaN	NaN	NaN	NaN	NaN	NaN	NaN	NaN	NaN	NaN	NaN	NaN	NaN	NaN	NaN	NaN	NaN	NaN	NaN	NaN	NaN	NaN	NaN	NaN	NaN	NaN	NaN	NaN	NaN	NaN	NaN
0.0164271	0.0159466	0.0154462	0.0148822	0.0143134	0.0138132	0.0133437	0.0128042	0.0122295	0.0116462	0.0110399	0.0104346	0.00984478	0.00931708	0.00882965	0.00828667	0.00772372	0.0072401	0.00680573	0.00604083	0.00510662	0.00435943	0.00363828	0.00288246	0.0020436	0.00105694	-3.32729e-05	-0.00110483	-0.00212177	-0.00304979	-0.00391266	-0.00481813	-0.00578836	-0.00675117	-0.00775578	-0.00888788	-0.00977494	-0.0103174	-0.0108378	-0.0115587	-0.0122067	-0.012584	-0.0129798	-0.0133964	-0.0134876	-0.013267	-0.0130437	-0.0128068	-0.0125875	-0.0124092
0.0659441	0.0658312	0.0657005	0.0655875	0.0655239	0.0654246	0.0652994	0.0651734	0.065042	0.0649285	0.0648371	0.0647504	0.0646524	0.064513	0.0643384	0.0641275	0.0638994	0.0636837	0.0634885	0.0633458	0.0632432	0.0631417	0.0630294	0.062871	0.0627245	0.0625982	0.0624164	0.0622068	0.0620016	0.0618135	0.0616429	0.0614585	0.0612531	0.0610702	0.0609079	0.0607508	0.0605755	0.0603807	0.0601838	0.0599555	0.0597102	0.059454	0.0592134	0.0589551	0.0586554	0.0583684	0.0580925	0.0578319	0.057577	0.057323
0.107594	0.107601	0.107614	0.107623	0.107612	0.107574	0.1075	0.107404	0.107296	0.107166	0.107013	0.10686	0.10671	0.106557	0.106414	0.106274	0.106126	0.105987	0.105866	0.105746	0.105625	0.105513	0.105396	0.105255	0.105007	0.104578	0.103988	0.103324	0.102669	0.102021	0.101368	0.100708	0.100045	0.0993715	0.0987016	0.0980609	0.0974537	0.0968676	0.0962845	0.0956975	0.0951209	0.0944686	0.0937251	0.0929798	0.0922492	0.0915356	0.0908397	0.0901678	0.0895075	0.0888461
0.016901	0.0165737	0.0162418	0.0158951	0.015548	0.0152047	0.0148649	0.0145317	0.0141966	0.0138461	0.0134902	0.0131358	0.0127798	0.0124286	0.0120977	0.0118018	0.0115224	0.0112305	0.0109224	0.01061	0.0103075	0.0100161	0.00974472	0.0094932	0.00925138	0.00901193	0.00877543	0.00855545	0.00834571	0.00813887	0.0079339	0.00773649	0.00755447	0.00736299	0.00714501	0.00690882	0.00666501	0.00642235	0.00618321	0.00594876	0.00570883	0.005463	0.00521287	0.0049427	0.00465163	0.00436831	0.00410633	0.00385298	0.00360719	0.00337216
-0.105035	-0.103919	-0.103232	-0.102824	-0.102066	-0.100684	-0.0991055	-0.0975885	-0.0963567	-0.095535	-0.094743	-0.0945306	-0.0947394	-0.0944549	-0.0937007	-0.0925616	-0.0916542	-0.0907675	-0.0891379	-0.0874646	-0.085774	-0.0839239	-0.0821796	-0.0802387	-0.0780875	-0.0758407	-0.0739054	-0.0729907	-0.0723455	-0.0711188	-0.0698632	-0.0692006	-0.0689913	-0.0683694	-0.067402	-0.0665444	-0.0660598	-0.0661888	-0.0665958	-0.0665683	-0.0658657	-0.0650177	-0.0642789	-0.0635957	-0.0627865	-0.0617333	-0.0606831	-0.0598274	-0.0591897	-0.0589324
NaN	NaN	NaN	NaN	NaN	NaN	NaN	NaN	NaN	NaN	NaN	NaN	NaN	NaN	NaN	NaN	NaN	NaN	NaN	NaN	NaN	NaN	NaN	NaN	NaN	NaN	NaN	NaN	NaN	NaN	NaN	NaN	NaN	NaN	NaN	NaN	NaN	NaN	NaN	NaN	NaN	NaN	NaN	NaN	NaN	NaN	NaN	NaN	NaN	NaN
NaN	NaN	NaN	NaN	NaN	NaN	NaN	NaN	NaN	NaN	NaN	NaN	NaN	NaN	NaN	NaN	NaN	NaN	NaN	NaN	NaN	NaN	NaN	NaN	NaN	NaN	NaN	NaN	NaN	NaN	NaN	NaN	NaN	NaN	NaN	NaN	NaN	NaN	NaN	NaN	NaN	NaN	NaN	NaN	NaN	NaN	NaN	NaN	NaN	NaN
NaN	NaN	NaN	NaN	NaN	NaN	NaN	NaN	NaN	NaN	NaN	NaN	NaN	NaN	NaN	NaN	NaN	NaN	NaN	NaN	NaN	NaN	NaN	NaN	NaN	NaN	NaN	NaN	NaN	NaN	NaN	NaN	NaN	NaN	NaN	NaN	NaN	NaN	NaN	NaN	NaN	NaN	NaN	NaN	NaN	NaN	NaN	NaN	NaN	NaN
-0.0751065	-0.0757509	-0.0763337	-0.076864	-0.0773982	-0.0779755	-0.0785513	-0.0790894	-0.0796206	-0.0801511	-0.0806497	-0.0811175	-0.0813537	-0.0813717	-0.0813844	-0.0813867	-0.0813722	-0.0813392	-0.0812943	-0.0812126	-0.0810789	-0.0808307	-0.0807236	-0.0808324	-0.0807652	-0.0805253	-0.0802594	-0.0799834	-0.0797071	-0.0794162	-0.0789844	-0.0784253	-0.0778639	-0.077304	-0.0767664	-0.0762499	-0.0757625	-0.0753206	-0.0748801	-0.0744397	-0.0743552	-0.0745974	-0.0748183	-0.0750352	-0.0752499	-0.0754199	-0.0755376	-0.0756403	-0.0759301	-0.0763311
0.120736	0.120105	0.119346	0.118616	0.117921	0.117265	0.116645	0.116055	0.115515	0.115013	0.114504	0.113985	0.113477	0.112989	0.112557	0.112212	0.111901	0.111542	0.111135	0.110686	0.110212	0.109732	0.109235	0.108746	0.108283	0.107852	0.107418	0.10695	0.106476	0.106038	0.105618	0.105156	0.104601	0.103977	0.103341	0.102568	0.101681	0.10084	0.100016	0.0992596	0.0985892	0.0979727	0.097412	0.0968382	0.0962399	0.0956399	0.0950076	0.0943811	0.0937621	0.0930957
-0.0491036	-0.0491984	-0.0493044	-0.0494318	-0.0495288	-0.0494235	-0.0490987	-0.0487371	-0.0484554	-0.0483825	-0.0483002	-0.0481271	-0.0481532	-0.0483016	-0.048436	-0.0484857	-0.0482686	-0.0478833	-0.0477047	-0.0476041	-0.0473746	-0.0472379	-0.0472056	-0.0472331	-0.0475188	-0.0480452	-0.0486233	-0.0491842	-0.0496771	-0.0501023	-0.0505084	-0.0508989	-0.0512806	-0.0516467	-0.0518606	-0.0517929	-0.0516767	-0.051807	-0.0520433	-0.0519696	-0.0516253	-0.0513314	-0.0512351	-0.0513696	-0.0513909	-0.0511506	-0.0508351	-0.0505282	-0.0502609	-0.0498735
0.171162	0.170692	0.170176	0.169608	0.169022	0.168482	0.167886	0.167138	0.16638	0.165779	0.165229	0.164592	0.16394	0.163328	0.16269	0.161975	0.161243	0.160573	0.159903	0.159178	0.158429	0.157643	0.156791	0.155817	0.154802	0.153866	0.152956	0.152048	0.151097	0.150087	0.149079	0.148059	0.147029	0.146019	0.145052	0.144099	0.143114	0.142125	0.141159	0.140212	0.139228	0.138196	0.137153	0.136096	0.135038	0.134007	0.133002	0.131994	0.130957	0.129869
0.19217	0.191421	0.190554	0.189705	0.188873	0.188047	0.187213	0.186376	0.185551	0.184735	0.183923	0.183105	0.182278	0.181348	0.180346	0.179365	0.178379	0.177418	0.176485	0.175534	0.174554	0.173586	0.172648	0.171728	0.1708	0.169863	0.168933	0.168018	0.16712	0.166224	0.165406	0.164692	0.164015	0.163239	0.162344	0.161452	0.160551	0.15963	0.158723	0.157854	0.156988	0.156141	0.155348	0.154574	0.153799	0.152948	0.152015	0.151089	0.150178	0.149257
0.374807	0.374507	0.374327	0.374254	0.374379	0.37472	0.374921	0.374972	0.375351	0.376042	0.376557	0.376896	0.377054	0.377211	0.377355	0.377162	0.376812	0.37613	0.374648	0.372742	0.370764	0.368724	0.366618	0.364449	0.362222	0.35995	0.357647	0.355576	0.353724	0.35207	0.35035	0.348312	0.346506	0.344926	0.34327	0.341528	0.339716	0.337839	0.335908	0.333936	0.332192	0.330648	0.329023	0.327318	0.325569	0.323812	0.322032	0.320227	0.318407	0.316559
0.11743	0.117071	0.116709	0.116396	0.11611	0.115867	0.115641	0.115317	0.114842	0.114316	0.113841	0.113386	0.112833	0.112202	0.11163	0.111146	0.110698	0.11022	0.109727	0.109273	0.108888	0.108533	0.108068	0.10747	0.106843	0.106224	0.105623	0.105049	0.10448	0.103971	0.103495	0.103023	0.102516	0.101898	0.101166	0.100374	0.0995858	0.0987636	0.0979496	0.0971592	0.0963834	0.0956536	0.0948714	0.0939899	0.0930737	0.0921567	0.0912366	0.0902942	0.089335	0.0884224
0.026266	0.0263934	0.0264792	0.0265221	0.0267839	0.027302	0.0278051	0.0282209	0.0287574	0.0295498	0.0302939	0.0309438	0.0315595	0.0320893	0.0326419	0.03315	0.0335657	0.0341317	0.0350608	0.0362897	0.0376143	0.0387685	0.0396748	0.0404328	0.0411425	0.0419373	0.0428189	0.0436712	0.0443656	0.0449003	0.0454228	0.0459407	0.0463914	0.046832	0.0473581	0.0477645	0.0478038	0.0476915	0.0475844	0.0474874	0.0474855	0.0475532	0.0475927	0.048048	0.0489352	0.0497242	0.0504133	0.0510337	0.0516821	0.0523444
-0.00227103	-0.00255606	-0.002946	-0.00329883	-0.00361093	-0.00387491	-0.00411704	-0.00433542	-0.00457364	-0.0048425	-0.0050905	-0.00531514	-0.00553636	-0.00575078	-0.00592611	-0.00606925	-0.00616204	-0.00620952	-0.00624237	-0.00626472	-0.00626432	-0.00621871	-0.00623625	-0.006348	-0.00644911	-0.00650914	-0.00651802	-0.00655239	-0.00663921	-0.00672883	-0.00680712	-0.00685547	-0.00687581	-0.00686415	-0.00680739	-0.00673492	-0.00667187	-0.00664529	-0.00662857	-0.00658191	-0.00653529	-0.00648178	-0.00640968	-0.00632276	-0.00622498	-0.00610355	-0.00594281	-0.00582924	-0.00577758	-0.00571708
-0.0357551	-0.03528	-0.034847	-0.0344919	-0.0341383	-0.0334637	-0.0324849	-0.0315263	-0.0306034	-0.0297083	-0.0292901	-0.0296399	-0.0302736	-0.0308364	-0.0313193	-0.0317892	-0.032255	-0.0326885	-0.0331088	-0.0335561	-0.0340053	-0.0343934	-0.0347936	-0.0352413	-0.0356619	-0.0360535	-0.0364465	-0.0368671	-0.0373184	-0.0377136	-0.0377166	-0.03736	-0.0369825	-0.0366175	-0.0362292	-0.0357895	-0.0350133	-0.0339889	-0.0331225	-0.0323658	-0.031589	-0.0308316	-0.0301505	-0.0295277	-0.0289631	-0.0284094	-0.0278529	-0.0272528	-0.0266345	-0.026113
0.125102	0.126492	0.12788	0.129306	0.130778	0.132221	0.133641	0.135065	0.136485	0.137909	0.139346	0.140832	0.139441	0.135292	0.131432	0.127845	0.124547	0.121569	0.118903	0.116502	0.114351	0.112456	0.110832	0.109466	0.108297	0.107195	0.106122	0.105146	0.104204	0.103231	0.10233	0.101601	0.101012	0.100531	0.100168	0.100012	0.100053	0.100293	0.100764	0.10125	0.101672	0.10211	0.102559	0.103054	0.103575	0.104031	0.104389	0.104665	0.104901	0.105154
0.139309	0.139299	0.139234	0.13913	0.138935	0.138667	0.138428	0.138228	0.138039	0.137823	0.137568	0.137306	0.137089	0.136893	0.136674	0.136428	0.136187	0.135988	0.135798	0.135591	0.135362	0.135097	0.134844	0.134607	0.134375	0.134173	0.133978	0.133765	0.133546	0.133326	0.133088	0.132851	0.132621	0.13238	0.132141	0.131922	0.131731	0.131551	0.131361	0.131173	0.131018	0.130889	0.130756	0.13062	0.13048	0.130309	0.130107	0.129908	0.129682	0.129404
blank
-0.0205978	-0.0208872	-0.0211689	-0.0214313	-0.0216842	-0.0219224	-0.0221294	-0.0223076	-0.0224738	-0.0226442	-0.0228169	-0.0229926	-0.0231546	-0.0233003	-0.0234572	-0.023603	-0.0237121	-0.023827	-0.0239664	-0.0240807	-0.0241581	-0.0242323	-0.0243078	-0.0243594	-0.0243788	-0.024388	-0.0243924	-0.0243951	-0.0244129	-0.0244473	-0.0246067	-0.0248783	-0.0251496	-0.0254275	-0.0254936	-0.025341	-0.0251723	-0.024994	-0.0248301	-0.0247024	-0.0247063	-0.024787	-0.0248248	-0.0248613	-0.0249099	-0.0249451	-0.0249561	-0.0249701	-0.0249855	-0.0249567
-0.0132392	-0.0133755	-0.0135036	-0.0132471	-0.0128071	-0.0126836	-0.012841	-0.0132149	-0.0135658	-0.0135974	-0.0134832	-0.0132846	-0.0130971	-0.0131411	-0.0132547	-0.0132749	-0.0133515	-0.013473	-0.0137796	-0.0140475	-0.0139569	-0.0137015	-0.0134339	-0.01337	-0.0135229	-0.0137132	-0.0140971	-0.014468	-0.0145598	-0.0145017	-0.0144052	-0.0143226	-0.014094	-0.0138792	-0.0138589	-0.0141048	-0.0146134	-0.0147704	-0.0145624	-0.0144015	-0.0145352	-0.0149204	-0.0152877	-0.0156491	-0.0157961	-0.0157482	-0.0157414	-0.0157773	-0.015875	-0.0158232
NaN	NaN	NaN	NaN	NaN	NaN	NaN	NaN	NaN	NaN	NaN	NaN	NaN	NaN	NaN	NaN	NaN	NaN	NaN	NaN	NaN	NaN	NaN	NaN	NaN	NaN	NaN	NaN	NaN	NaN	NaN	NaN	NaN	NaN	NaN	NaN	NaN	NaN	NaN	NaN	NaN	NaN	NaN	NaN	NaN	NaN	NaN	NaN	NaN	NaN
0.242114	0.242074	0.242066	0.242058	0.2421	0.241648	0.241088	0.2414	0.242165	0.242952	0.244166	0.24575	0.247233	0.248635	0.249982	0.25129	0.252563	0.253474	0.254028	0.254503	0.255216	0.256178	0.257063	0.257738	0.258212	0.25881	0.259527	0.260201	0.260805	0.261341	0.261849	0.262338	0.26278	0.263133	0.263404	0.263642	0.263867	0.264035	0.2636	0.26264	0.261389	0.259855	0.258337	0.256824	0.255354	0.254112	0.253079	0.251864	0.250449	0.249306
-0.0780545	-0.0777357	-0.0770788	-0.0771712	-0.077114	-0.0762917	-0.0752927	-0.0746785	-0.0741892	-0.0736808	-0.0741916	-0.0763661	-0.0793325	-0.0823282	-0.0847985	-0.0866984	-0.0884002	-0.090051	-0.0916535	-0.0929676	-0.0941795	-0.0956399	-0.0970605	-0.0980628	-0.0990812	-0.100357	-0.101636	-0.10316	-0.10478	-0.106422	-0.108292	-0.110001	-0.111416	-0.113415	-0.116284	-0.11898	-0.121509	-0.124191	-0.126536	-0.128385	-0.130038	-0.132369	-0.135623	-0.139169	-0.142683	-0.146236	-0.149757	-0.152936	-0.155995	-0.158561
-0.118313	-0.134761	-0.150579	-0.165613	-0.180019	-0.194061	-0.207535	-0.220286	-0.22876	-0.233255	-0.237632	-0.241859	-0.24592	-0.249852	-0.253718	-0.257354	-0.260608	-0.263689	-0.266769	-0.269873	-0.273035	-0.276116	-0.279053	-0.281894	-0.284646	-0.287252	-0.289704	-0.292144	-0.294553	-0.296814	-0.298973	-0.301114	-0.303225	-0.305225	-0.307256	-0.309391	-0.311527	-0.313661	-0.315808	-0.317901	-0.319737	-0.321342	-0.322929	-0.324425	-0.325884	-0.327373	-0.328757	-0.330032	-0.331183	-0.332323
-0.0357426	-0.0349324	-0.0340974	-0.0332794	-0.0324571	-0.0315702	-0.0306417	-0.0297345	-0.0288474	-0.028	-0.0271497	-0.0263171	-0.0255418	-0.0247604	-0.023963	-0.0231605	-0.0223126	-0.0214215	-0.0204991	-0.0195977	-0.0187568	-0.0178723	-0.016936	-0.0160314	-0.0151368	-0.0142517	-0.0134061	-0.0125576	-0.0116557	-0.0107333	-0.00985206	-0.00899999	-0.00811627	-0.00716318	-0.00615404	-0.0051117	-0.00404781	-0.00296336	-0.00189985	-0.00082589	0.000359345	0.00158994	0.00277262	0.00399064	0.00539437	0.00713737	0.00937627	0.0121997	0.0155301	0.0192934
-0.0638887	-0.0644941	-0.0651063	-0.065709	-0.0662586	-0.0667493	-0.0672173	-0.067668	-0.0680745	-0.0684377	-0.0685307	-0.0683633	-0.0681469	-0.0679117	-0.0677138	-0.0675159	-0.0673274	-0.0670555	-0.066681	-0.0663424	-0.0660669	-0.0658319	-0.0656017	-0.0653728	-0.0651808	-0.065035	-0.0649183	-0.0648337	-0.0647787	-0.064735	-0.0646953	-0.0646609	-0.0646321	-0.0645941	-0.0645538	-0.0645366	-0.0645196	-0.0644629	-0.0643826	-0.0643068	-0.0642433	-0.0641994	-0.0641696	-0.064141	-0.0641294	-0.0638674	-0.063329	-0.0627847	-0.0622655	-0.0617889
0.184197	0.183714	0.18322	0.182725	0.182213	0.181654	0.18102	0.180384	0.179793	0.179184	0.178517	0.177812	0.177068	0.176296	0.175517	0.174727	0.173901	0.173018	0.172041	0.171011	0.170008	0.169028	0.168035	0.167017	0.166007	0.165004	0.163992	0.162991	0.162045	0.161094	0.160051	0.158929	0.157804	0.156725	0.155655	0.154571	0.153528	0.152521	0.151465	0.150395	0.149725	0.149365	0.148982	0.148684	0.148434	0.148174	0.147931	0.147682	0.147428	0.147228
0.19725	0.198075	0.198894	0.199719	0.200554	0.201426	0.20226	0.202971	0.20359	0.204184	0.204787	0.205428	0.206097	0.206768	0.207416	0.207991	0.208289	0.208357	0.208442	0.208558	0.208691	0.208825	0.208971	0.209145	0.209322	0.209487	0.209684	0.209911	0.210096	0.210047	0.209815	0.209596	0.209118	0.208401	0.207724	0.207053	0.20638	0.205742	0.20513	0.204491	0.203818	0.203151	0.2025	0.201809	0.201062	0.200349	0.199721	0.199161	0.198627	0.198095
-0.0416791	-0.0415984	-0.0415281	-0.041465	-0.0414374	-0.0414999	-0.041628	-0.0417713	-0.041947	-0.0421583	-0.0423817	-0.042639	-0.0429433	-0.0432712	-0.0435971	-0.0438965	-0.0441778	-0.0444552	-0.044704	-0.0450582	-0.0455309	-0.0459689	-0.0463662	-0.0467516	-0.0471472	-0.0475363	-0.0478987	-0.0482649	-0.0487611	-0.0492632	-0.0496723	-0.0500788	-0.0504431	-0.0507809	-0.0511119	-0.0514176	-0.0516619	-0.0518517	-0.0518948	-0.0517839	-0.0516304	-0.0514388	-0.05123	-0.0510633	-0.0509808	-0.05094	-0.0509145	-0.0509018	-0.0508811	-0.0508513
NaN	NaN	NaN	NaN	NaN	NaN	NaN	NaN	NaN	NaN	NaN	NaN	NaN	NaN	NaN	NaN	NaN	NaN	NaN	NaN	NaN	NaN	NaN	NaN	NaN	NaN	NaN	NaN	NaN	NaN	NaN	NaN	NaN	NaN	NaN	NaN	NaN	NaN	NaN	NaN	NaN	NaN	NaN	NaN	NaN	NaN	NaN	NaN	NaN	NaN
-0.0238848	-0.022802	-0.0214992	-0.0200486	-0.0186744	-0.0175823	-0.016804	-0.0160301	-0.0151702	-0.0142529	-0.0133531	-0.0128012	-0.0125673	-0.012536	-0.0124683	-0.0121785	-0.0121354	-0.0122126	-0.0121674	-0.0121258	-0.0120972	-0.0119984	-0.0118233	-0.0115959	-0.0113271	-0.0110111	-0.0105966	-0.010094	-0.00955338	-0.00895896	-0.00806596	-0.00697272	-0.00595834	-0.0051658	-0.00454623	-0.00387575	-0.00314724	-0.00213069	-0.00128721	-0.000882342	-0.000510782	-0.000162976	0.000223429	0.000703548	0.00124389	0.00175197	0.00223584	0.00278048	0.00336123	0.00390566
0.0533954	0.0538362	0.0542572	0.0546244	0.0545994	0.0545424	0.0547969	0.0550066	0.0551598	0.0552557	0.0553315	0.0554175	0.055765	0.0565669	0.0575416	0.0584861	0.059387	0.0598866	0.0599991	0.0600708	0.0601022	0.0600987	0.0600801	0.060056	0.0599999	0.0598942	0.0597683	0.05964	0.0595177	0.0593838	0.059556	0.0600406	0.0604988	0.0606409	0.0604607	0.0602681	0.0600821	0.0598861	0.0596761	0.0594647	0.0592586	0.0590426	0.0591544	0.0595842	0.0598532	0.0599726	0.0597864	0.0593042	0.058817	0.0583503
-0.00590583	-0.00630216	-0.0066574	-0.00700737	-0.0073839	-0.00776126	-0.00812555	-0.00848858	-0.00885874	-0.00923753	-0.00961244	-0.00981662	-0.00985437	-0.00988921	-0.00993482	-0.00998571	-0.0100567	-0.0101875	-0.010345	-0.0104033	-0.0103751	-0.0103632	-0.0103467	-0.0103047	-0.0102636	-0.0102274	-0.010095	-0.00985482	-0.00962024	-0.00943409	-0.00929224	-0.00917244	-0.00905803	-0.00892988	-0.00876208	-0.00858627	-0.0083739	-0.00809862	-0.00783268	-0.00760905	-0.00740074	-0.00717133	-0.0069224	-0.00665867	-0.00637521	-0.00609036	-0.00602492	-0.00615228	-0.00626492	-0.00630362
0.156162	0.15528	0.154544	0.153654	0.152575	0.151432	0.150175	0.148958	0.147612	0.146055	0.144662	0.143318	0.141872	0.14038	0.138888	0.137377	0.135851	0.134526	0.133411	0.132275	0.130951	0.129666	0.128603	0.127547	0.126413	0.12514	0.123801	0.122501	0.121286	0.120296	0.11933	0.118224	0.117073	0.115998	0.115048	0.11421	0.113355	0.112306	0.111204	0.110309	0.109496	0.108443	0.107344	0.106541	0.10595	0.105319	0.104348	0.103259	0.102416	0.101484
0.11338	0.11158	0.109788	0.108098	0.106492	0.104929	0.103433	0.101973	0.100527	0.099155	0.0978692	0.0966253	0.0954404	0.0942779	0.093078	0.0919503	0.0909544	0.0899929	0.0890639	0.0882044	0.087397	0.0866649	0.0860389	0.0854439	0.0847265	0.0839729	0.0833254	0.0827216	0.0821209	0.0815002	0.0804144	0.0789199	0.0773973	0.0758779	0.0745194	0.0732448	0.0719781	0.0707522	0.0695353	0.0683442	0.067223	0.066186	0.0652474	0.0644284	0.0636343	0.0627543	0.0618551	0.0610322	0.0602348	0.0594457
0.0478098	0.0473548	0.0469574	0.0466781	0.0464745	0.0463119	0.046192	0.046068	0.045914	0.0457894	0.0456994	0.0455699	0.0453792	0.0451403	0.0448708	0.0446681	0.0445625	0.0444266	0.0441937	0.0439414	0.043728	0.043586	0.0435595	0.0435793	0.0435518	0.0434322	0.0432795	0.0432044	0.0432085	0.0432107	0.0431733	0.0431459	0.0431138	0.0430715	0.0430854	0.0431829	0.0432444	0.0431969	0.043149	0.0434317	0.0440133	0.0445593	0.0450821	0.04565	0.0463015	0.0468236	0.0471686	0.0474767	0.0477567	0.0483252
0.112975	0.113176	0.113348	0.113516	0.113691	0.113854	0.114015	0.114188	0.114368	0.114543	0.114719	0.11489	0.115049	0.115193	0.115282	0.115303	0.115302	0.115311	0.11539	0.11555	0.115767	0.115997	0.116188	0.116354	0.116464	0.116547	0.116674	0.116819	0.116948	0.117062	0.117121	0.117125	0.117118	0.117059	0.116951	0.116841	0.116714	0.116565	0.116401	0.116236	0.116075	0.115909	0.115734	0.115556	0.115383	0.115198	0.114986	0.11476	0.114524	0.114272
0.0891716	0.0894675	0.0897673	0.0900227	0.0902049	0.0902758	0.0902768	0.09027	0.0902301	0.0901742	0.0901092	0.0899523	0.0896869	0.0894024	0.0889525	0.0883555	0.0876819	0.0869181	0.0861802	0.0854753	0.0847875	0.0840989	0.0834077	0.0828483	0.082448	0.0820788	0.0817134	0.0813766	0.0810126	0.0805998	0.0801984	0.0798195	0.0794823	0.0790927	0.0786367	0.0782405	0.077903	0.077594	0.0773068	0.0770201	0.0767297	0.0764407	0.0761439	0.0758225	0.0755316	0.0753035	0.0750971	0.0749222	0.0747911	0.0746772
-0.0357518	-0.0358243	-0.0358362	-0.0357886	-0.0357314	-0.0357017	-0.0356958	-0.0356733	-0.0355623	-0.0353515	-0.0351063	-0.0348485	-0.0345416	-0.034164	-0.0337482	-0.0333122	-0.0332851	-0.0336719	-0.0339719	-0.0341357	-0.0345691	-0.0358258	-0.0374534	-0.0388741	-0.0402066	-0.0414981	-0.0426899	-0.0437307	-0.0446243	-0.0454254	-0.0461294	-0.0467129	-0.0472198	-0.0476959	-0.0481212	-0.0484827	-0.0488233	-0.0491511	-0.0494295	-0.0496037	-0.0496737	-0.049708	-0.049749	-0.0497964	-0.0498363	-0.0498715	-0.0499053	-0.0498804	-0.0497517	-0.049555
-0.0719084	-0.0718831	-0.0718169	-0.0717063	-0.0715849	-0.0714875	-0.0714138	-0.0713213	-0.0711712	-0.0710483	-0.0709921	-0.0709181	-0.0708233	-0.0707593	-0.0707172	-0.0706556	-0.0705429	-0.0704024	-0.0702755	-0.0701196	-0.0699098	-0.0697002	-0.0695587	-0.0694943	-0.0694189	-0.0692377	-0.0690104	-0.0688169	-0.0698675	-0.0720662	-0.0728453	-0.0722899	-0.0717314	-0.0724321	-0.0734491	-0.0735121	-0.0735698	-0.0736061	-0.0735823	-0.0734936	-0.0733803	-0.0732765	-0.0731435	-0.0729849	-0.0728818	-0.0736674	-0.075224	-0.0753896	-0.0743008	-0.0733136
0.156319	0.183118	0.207404	0.228423	0.246007	0.260453	0.27183	0.280931	0.288731	0.294432	0.298272	0.30168	0.304253	0.305454	0.305935	0.306406	0.307393	0.308616	0.309412	0.310004	0.310813	0.311699	0.31243	0.312973	0.313427	0.313733	0.314075	0.314645	0.315214	0.315668	0.316101	0.307165	0.2896	0.27338	0.258138	0.243495	0.22922	0.215679	0.203234	0.191682	0.180713	0.170224	0.159962	0.149955	0.140294	0.130707	0.121651	0.113318	0.105191	0.0971048
NaN	NaN	NaN	NaN	NaN	NaN	NaN	NaN	NaN	NaN	NaN	NaN	NaN	NaN	NaN	NaN	NaN	NaN	NaN	NaN	NaN	NaN	NaN	NaN	NaN	NaN	NaN	NaN	NaN	NaN	NaN	NaN	NaN	NaN	NaN	NaN	NaN	NaN	NaN	NaN	NaN	NaN	NaN	NaN	NaN	NaN	NaN	NaN	NaN	NaN
NaN	NaN	NaN	NaN	NaN	NaN	NaN	NaN	NaN	NaN	NaN	NaN	NaN	NaN	NaN	NaN	NaN	NaN	NaN	NaN	NaN	NaN	NaN	NaN	NaN	NaN	NaN	NaN	NaN	NaN	NaN	NaN	NaN	NaN	NaN	NaN	NaN	NaN	NaN	NaN	NaN	NaN	NaN	NaN	NaN	NaN	NaN	NaN	NaN	NaN
-0.0807737	-0.0816068	-0.0825912	-0.08342	-0.0839318	-0.0841371	-0.0842211	-0.0843816	-0.0847052	-0.085174	-0.0856755	-0.0861115	-0.0864482	-0.0866076	-0.0867008	-0.0869674	-0.0873094	-0.0876329	-0.0879666	-0.0882283	-0.0884281	-0.0886107	-0.0888042	-0.0890266	-0.0892436	-0.0895636	-0.0898512	-0.0900117	-0.0903043	-0.0907012	-0.0910308	-0.0914817	-0.0922313	-0.0929499	-0.0934703	-0.0939824	-0.0944401	-0.0947782	-0.0950672	-0.0953437	-0.0957042	-0.0961523	-0.0965075	-0.0967768	-0.0970219	-0.0972464	-0.0974644	-0.0976762	-0.0978676	-0.0979092
-0.128564	-0.128436	-0.1283	-0.128153	-0.127994	-0.127822	-0.12775	-0.127784	-0.127796	-0.127771	-0.127681	-0.127543	-0.127394	-0.12725	-0.127119	-0.126971	-0.126805	-0.126634	-0.12645	-0.126248	-0.126045	-0.125848	-0.125648	-0.12544	-0.125235	-0.125053	-0.124889	-0.124709	-0.124506	-0.124303	-0.124106	-0.123912	-0.123736	-0.123582	-0.123432	-0.123169	-0.122794	-0.122434	-0.122093	-0.121747	-0.121391	-0.121031	-0.120659	-0.12028	-0.11991	-0.119536	-0.119155	-0.118792	-0.118445	-0.118094
0.086713	0.0864726	0.0862301	0.0859873	0.0857293	0.0854628	0.08523	0.0852315	0.0854389	0.0856638	0.0859091	0.0861652	0.0864396	0.0867362	0.0870252	0.087522	0.0882866	0.0891345	0.089781	0.0901725	0.0905406	0.0908628	0.0911158	0.0913274	0.0915249	0.0916992	0.0918275	0.0919268	0.0920225	0.09231	0.0925504	0.0925447	0.0925401	0.092547	0.0923617	0.0919888	0.0916557	0.0913822	0.0911247	0.0908776	0.0906633	0.0904731	0.0902908	0.0900752	0.0898283	0.0894768	0.0891175	0.0888546	0.0885569	0.0882069
0.0133262	0.0136704	0.0140128	0.0143766	0.0147879	0.015257	0.0157668	0.0162617	0.0167801	0.0173406	0.0179089	0.0185135	0.0191597	0.0198171	0.0204815	0.0211579	0.0217723	0.0223098	0.0228437	0.0233866	0.0239204	0.0244543	0.0250045	0.0255577	0.0260725	0.0265346	0.0270019	0.0275101	0.0280537	0.0286256	0.0292031	0.0297859	0.0303918	0.0310141	0.0316236	0.0322118	0.032821	0.0334788	0.0341526	0.0348255	0.0355082	0.0362111	0.0369387	0.0374765	0.0377957	0.0380963	0.0384221	0.0388113	0.039254	0.0396903
0.111983	0.112186	0.112349	0.112449	0.112224	0.112073	0.112332	0.112695	0.113025	0.113327	0.113635	0.113924	0.114203	0.114471	0.114701	0.114926	0.115203	0.11545	0.115616	0.115727	0.115787	0.115857	0.116021	0.116243	0.116396	0.116519	0.116659	0.116791	0.116932	0.117142	0.117498	0.117895	0.118167	0.118326	0.118517	0.11871	0.118748	0.118367	0.117838	0.117511	0.11712	0.116761	0.116525	0.11616	0.115674	0.115285	0.114704	0.114169	0.113871	0.113659
NaN	NaN	NaN	NaN	NaN	NaN	NaN	NaN	NaN	NaN	NaN	NaN	NaN	NaN	NaN	NaN	NaN	NaN	NaN	NaN	NaN	NaN	NaN	NaN	NaN	NaN	NaN	NaN	NaN	NaN	NaN	NaN	NaN	NaN	NaN	NaN	NaN	NaN	NaN	NaN	NaN	NaN	NaN	NaN	NaN	NaN	NaN	NaN	NaN	NaN
NaN	NaN	NaN	NaN	NaN	NaN	NaN	NaN	NaN	NaN	NaN	NaN	NaN	NaN	NaN	NaN	NaN	NaN	NaN	NaN	NaN	NaN	NaN	NaN	NaN	NaN	NaN	NaN	NaN	NaN	NaN	NaN	NaN	NaN	NaN	NaN	NaN	NaN	NaN	NaN	NaN	NaN	NaN	NaN	NaN	NaN	NaN	NaN	NaN	NaN
NaN	NaN	NaN	NaN	NaN	NaN	NaN	NaN	NaN	NaN	NaN	NaN	NaN	NaN	NaN	NaN	NaN	NaN	NaN	NaN	NaN	NaN	NaN	NaN	NaN	NaN	NaN	NaN	NaN	NaN	NaN	NaN	NaN	NaN	NaN	NaN	NaN	NaN	NaN	NaN	NaN	NaN	NaN	NaN	NaN	NaN	NaN	NaN	NaN	NaN
-0.226039	-0.226321	-0.226362	-0.226442	-0.226447	-0.226211	-0.225656	-0.224918	-0.224173	-0.223297	-0.222152	-0.220755	-0.219137	-0.21734	-0.215392	-0.213386	-0.211395	-0.209386	-0.207191	-0.204768	-0.202235	-0.199633	-0.197043	-0.194512	-0.191845	-0.189015	-0.186114	-0.182887	-0.17905	-0.174767	-0.170386	-0.165881	-0.161275	-0.156411	-0.151211	-0.1461	-0.145351	-0.148517	-0.151304	-0.157179	-0.165704	-0.173428	-0.180394	-0.186455	-0.191892	-0.196884	-0.201288	-0.20505	-0.20833	-0.21119
0.0741785	0.0736838	0.0731918	0.0727047	0.0722008	0.0717496	0.0713653	0.0709701	0.0705555	0.0701136	0.069654	0.0692048	0.0687568	0.0682872	0.0678092	0.0673284	0.0668215	0.0662841	0.0657784	0.0653167	0.0648191	0.0642661	0.0637075	0.0631688	0.0626436	0.0621324	0.0616274	0.0611184	0.0607019	0.0604009	0.0601488	0.0598894	0.0595897	0.0592811	0.058962	0.0586247	0.0582835	0.0579606	0.0576712	0.0573962	0.0571365	0.0568966	0.0566579	0.0564443	0.0563457	0.0564468	0.0566671	0.057061	0.0577112	0.0585856
-0.0378835	-0.0372975	-0.0366969	-0.0361181	-0.0359699	-0.0362457	-0.0365245	-0.0368016	-0.0370516	-0.0372502	-0.0374304	-0.037605	-0.0377538	-0.0378779	-0.038305	-0.0390114	-0.0396403	-0.0401776	-0.0406542	-0.0411315	-0.0416144	-0.0420743	-0.042501	-0.0428838	-0.0432292	-0.0435264	-0.043746	-0.0438682	-0.0439213	-0.0436996	-0.0432039	-0.0426965	-0.0421751	-0.0416478	-0.0411318	-0.0405876	-0.0400043	-0.0394294	-0.038898	-0.0383947	-0.0378352	-0.037229	-0.0366389	-0.0360636	-0.0355178	-0.0349785	-0.0344307	-0.033944	-0.0335366	-0.0331561
0.184959	0.184167	0.183438	0.182641	0.181762	0.180875	0.179911	0.178916	0.177992	0.177123	0.176281	0.175494	0.174698	0.173862	0.173055	0.172305	0.171655	0.171058	0.17046	0.169942	0.169449	0.168882	0.168291	0.167711	0.167236	0.166807	0.166237	0.165563	0.164844	0.164074	0.163299	0.162559	0.161859	0.161194	0.160532	0.159885	0.159335	0.158888	0.158478	0.158065	0.157666	0.157269	0.156871	0.156501	0.15616	0.15578	0.155313	0.154838	0.154417	0.154027
0.0137985	0.0141594	0.0145608	0.0149589	0.0153405	0.0157345	0.0161634	0.0166125	0.0170667	0.0175109	0.0179472	0.018405	0.0185807	0.0184675	0.0183746	0.0182809	0.0181722	0.0180953	0.0180753	0.0181186	0.018229	0.0183776	0.0185662	0.0187986	0.0190397	0.0192859	0.0195509	0.0198356	0.020139	0.0204578	0.0207894	0.0211239	0.0214587	0.021798	0.0221489	0.0224977	0.0228123	0.0230892	0.0233534	0.0236228	0.0239104	0.0241905	0.0244611	0.0243456	0.0238643	0.023435	0.0230544	0.0227334	0.0224529	0.0222084
-0.0206255	-0.020479	-0.0203619	-0.020214	-0.0200696	-0.0200087	-0.0200355	-0.0201261	-0.0203363	-0.0206877	-0.0210797	-0.0214503	-0.0218548	-0.0223127	-0.0227839	-0.0233243	-0.0239918	-0.0247665	-0.0256046	-0.0264867	-0.0274015	-0.0283238	-0.0292581	-0.0302249	-0.0312298	-0.0322134	-0.0332097	-0.0343074	-0.0354819	-0.036692	-0.037949	-0.039266	-0.0406074	-0.041972	-0.0433258	-0.0446634	-0.0460821	-0.0475816	-0.0490676	-0.050556	-0.0520997	-0.0536668	-0.0552489	-0.0568386	-0.0584411	-0.0600455	-0.0615904	-0.0631138	-0.0646779	-0.0663174
0.1133	0.113308	0.113358	0.113402	0.113336	0.113286	0.113284	0.113224	0.113076	0.112847	0.112616	0.112396	0.112237	0.112273	0.112459	0.112688	0.112884	0.11302	0.113245	0.113538	0.113732	0.113913	0.114183	0.114462	0.114624	0.114448	0.114076	0.113797	0.113629	0.113545	0.113407	0.113209	0.112999	0.112801	0.1126	0.112239	0.111821	0.11152	0.111247	0.110943	0.110651	0.110364	0.110075	0.109795	0.109432	0.108853	0.108164	0.107508	0.106854	0.10623
1.31468	1.30395	1.29362	1.28368	1.27411	1.26488	1.25599	1.24742	1.23915	1.23117	1.22347	1.21603	1.20884	1.20189	1.19518	1.18868	1.18238	1.17629	1.17039	1.16466	1.15911	1.15373	1.1485	1.14342	1.13848	1.13368	1.12901	1.12446	1.12003	1.11572	1.11151	1.10741	1.1034	1.09949	1.09566	1.09192	1.08826	1.08468	1.08118	1.07774	1.07437	1.07106	1.06782	1.06463	1.0615	1.05843	1.0554	1.05242	1.04949	1.0466
0.0762071	0.0762567	0.0760915	0.0757317	0.0753693	0.0749974	0.0746394	0.0742786	0.0739196	0.0735635	0.0731867	0.0728086	0.0724409	0.0720577	0.0716433	0.0711089	0.0704855	0.0699086	0.0693746	0.0688444	0.0683247	0.0678231	0.0673152	0.0668068	0.0662978	0.0657682	0.0652306	0.0645507	0.0637463	0.0629824	0.0622549	0.0615634	0.0608235	0.0601902	0.0597207	0.059275	0.0588674	0.0586253	0.0585289	0.0584354	0.0583736	0.0583471	0.0583292	0.0582779	0.0582018	0.0580267	0.0577228	0.0573858	0.0570465	0.0567204
-0.0325723	-0.0315633	-0.0306339	-0.0297203	-0.0288641	-0.0280866	-0.027332	-0.0266408	-0.026036	-0.0254587	-0.0249213	-0.0245439	-0.0242838	-0.0240714	-0.023921	-0.023801	-0.0237119	-0.0236855	-0.023691	-0.0236543	-0.0237733	-0.0240757	-0.0243569	-0.0243684	-0.0241844	-0.0240235	-0.0240521	-0.0242928	-0.024575	-0.0248876	-0.0252603	-0.0256956	-0.0260839	-0.0264941	-0.0269633	-0.0274532	-0.0279669	-0.0285442	-0.0291823	-0.0297712	-0.0302611	-0.0306734	-0.0310405	-0.0313664	-0.0316568	-0.0319025	-0.0321504	-0.0323397	-0.0324395	-0.0326657
0.207433	0.206388	0.20539	0.204441	0.203541	0.202664	0.201767	0.200873	0.199992	0.199121	0.198567	0.197956	0.197323	0.197033	0.196743	0.196526	0.196406	0.19652	0.19655	0.19629	0.195744	0.194928	0.194146	0.193378	0.192608	0.191816	0.191018	0.190246	0.189742	0.189465	0.188913	0.187848	0.186542	0.18525	0.183979	0.182765	0.181624	0.180238	0.178585	0.176979	0.175433	0.173922	0.172442	0.171047	0.169746	0.168538	0.167789	0.167476	0.167188	0.166918
0.0345074	0.0346966	0.0348496	0.0349774	0.0350653	0.035119	0.0351946	0.0352658	0.0353314	0.0353971	0.0354191	0.0354298	0.0354976	0.0356396	0.0358046	0.0359532	0.0360848	0.0362081	0.0363619	0.0365675	0.0368264	0.0371574	0.037516	0.0378453	0.0381612	0.0385054	0.0388554	0.0391804	0.0394948	0.0397978	0.0400648	0.0403039	0.0405484	0.0408006	0.0410735	0.041374	0.0416811	0.0419584	0.0422129	0.0424799	0.0427522	0.0430284	0.0433069	0.0435796	0.0438468	0.0441034	0.044346	0.0445752	0.044789	0.0449694
baseline
0.0764868	0.0757291	0.0750072	0.0743092	0.0734564	0.0724637	0.0716711	0.0710683	0.0704745	0.0698881	0.0694469	0.0691561	0.0687177	0.0681344	0.0675798	0.0670507	0.0665442	0.0662183	0.0659021	0.0654371	0.0649966	0.0645661	0.0640043	0.0632949	0.0625875	0.0619143	0.0612592	0.0606257	0.0600229	0.0594517	0.0589225	0.0584488	0.057925	0.057308	0.0568241	0.0565041	0.0562524	0.0560511	0.055848	0.0556599	0.0554942	0.0553317	0.0551638	0.0549877	0.0548135	0.0546582	0.0545204	0.0543784	0.0542289	0.0540978
0.0116089	0.0117286	0.011813	0.0118667	0.0119045	0.0119493	0.0120307	0.0121268	0.0122034	0.0122555	0.0122736	0.0122824	0.0123192	0.0123767	0.0124406	0.0125176	0.0125846	0.0126185	0.0126111	0.0125616	0.0124878	0.0124166	0.0123449	0.0122582	0.012174	0.0120778	0.0120127	0.0119965	0.0121264	0.0123922	0.0126465	0.0128977	0.0131393	0.0135053	0.013899	0.0142381	0.014624	0.0149946	0.0153191	0.0155791	0.0157898	0.0159622	0.0161026	0.0162376	0.016381	0.0165297	0.0166444	0.0167188	0.0168049	0.0171143
NaN	NaN	NaN	NaN	NaN	NaN	NaN	NaN	NaN	NaN	NaN	NaN	NaN	NaN	NaN	NaN	NaN	NaN	NaN	NaN	NaN	NaN	NaN	NaN	NaN	NaN	NaN	NaN	NaN	NaN	NaN	NaN	NaN	NaN	NaN	NaN	NaN	NaN	NaN	NaN	NaN	NaN	NaN	NaN	NaN	NaN	NaN	NaN	NaN	NaN
0.250158	0.249535	0.24887	0.248202	0.247551	0.246927	0.246323	0.246024	0.245967	0.24582	0.24562	0.24538	0.245281	0.245312	0.245272	0.245173	0.245054	0.244908	0.244706	0.244484	0.244252	0.24396	0.243592	0.243138	0.242604	0.242029	0.241408	0.24073	0.240032	0.239527	0.238951	0.238109	0.237285	0.236494	0.235688	0.234847	0.23402	0.233245	0.232485	0.231467	0.230235	0.229054	0.227898	0.226724	0.225531	0.224356	0.223213	0.222096	0.220742	0.219137
0.0931275	0.094819	0.0960944	0.0969451	0.0977365	0.0982575	0.0985555	0.0988283	0.0991218	0.0994917	0.099914	0.100326	0.100434	0.100263	0.100153	0.1001	0.100014	0.100275	0.100905	0.101562	0.102245	0.102897	0.103735	0.104757	0.105732	0.106684	0.108097	0.109631	0.110821	0.11226	0.113907	0.115711	0.117661	0.119502	0.12128	0.123036	0.124741	0.126368	0.127711	0.128754	0.129406	0.130431	0.132531	0.135221	0.138385	0.141644	0.144596	0.147252	0.149618	0.151809
0.0554439	0.0541594	0.0529583	0.0518561	0.0508735	0.0499739	0.0491076	0.0482676	0.0474808	0.0467452	0.0460446	0.045381	0.0447511	0.0441696	0.043618	0.0430255	0.0423746	0.041733	0.0411657	0.0406509	0.0401349	0.0396275	0.0391591	0.0386939	0.0381907	0.037681	0.0372023	0.0367273	0.0362395	0.0357721	0.0353137	0.034831	0.0343566	0.0339368	0.0335594	0.0332145	0.0328961	0.0325719	0.0322335	0.0318933	0.0315688	0.0312219	0.0308371	0.0305294	0.0303283	0.0301114	0.0298261	0.0294674	0.0290211	0.0288957
-0.127356	-0.125369	-0.123309	-0.121148	-0.118976	-0.116844	-0.114739	-0.112661	-0.110618	-0.108625	-0.106658	-0.104588	-0.102435	-0.100326	-0.0984545	-0.0967981	-0.0951356	-0.0934826	-0.0918767	-0.0903179	-0.0887809	-0.0872651	-0.0857234	-0.0841114	-0.0824108	-0.0806658	-0.07907	-0.0776421	-0.0762622	-0.0749137	-0.073587	-0.0727692	-0.0723766	-0.0718792	-0.0713014	-0.0707869	-0.070422	-0.0701312	-0.0698957	-0.0696366	-0.0693258	-0.0692667	-0.0693741	-0.0693357	-0.069204	-0.0689848	-0.0684866	-0.0677266	-0.0666752	-0.0654009
-0.0269738	-0.0271386	-0.0274539	-0.0277973	-0.0281649	-0.0285017	-0.0287522	-0.0289223	-0.0290399	-0.0291508	-0.0291251	-0.0283588	-0.0273765	-0.0273507	-0.027881	-0.0277927	-0.0271345	-0.0269838	-0.0268456	-0.0257887	-0.024329	-0.0229726	-0.0217015	-0.0204736	-0.019321	-0.0183108	-0.0173862	-0.0163885	-0.0156666	-0.0153178	-0.0149896	-0.0146712	-0.0143683	-0.0141015	-0.0140047	-0.0140723	-0.0141404	-0.0141471	-0.0140887	-0.0140318	-0.0140271	-0.0140399	-0.0138584	-0.0134683	-0.0130197	-0.0125922	-0.0123553	-0.0122651	-0.0123129	-0.0125765
-0.00760903	-0.00792966	-0.00825621	-0.00856267	-0.00885161	-0.0091441	-0.00941861	-0.00967763	-0.00996237	-0.0102629	-0.0105631	-0.0108757	-0.0112208	-0.01158	-0.0118766	-0.0121523	-0.0124759	-0.0128184	-0.0131692	-0.0135326	-0.0138891	-0.0142323	-0.0145875	-0.0149722	-0.0153757	-0.015772	-0.016167	-0.0165606	-0.0169299	-0.0172558	-0.0175759	-0.0179513	-0.0183975	-0.0188856	-0.0193775	-0.0198999	-0.0204507	-0.020995	-0.0215239	-0.0220604	-0.0226016	-0.0231411	-0.0236779	-0.0242374	-0.0248639	-0.0252265	-0.0253078	-0.0254316	-0.0256081	-0.025815
0.240235	0.239683	0.239204	0.238773	0.238317	0.238101	0.238172	0.238243	0.238322	0.238225	0.237924	0.237633	0.237132	0.236449	0.23585	0.235523	0.235541	0.235657	0.235722	0.23554	0.23516	0.234761	0.234345	0.233975	0.233515	0.23269	0.23167	0.230749	0.229911	0.229088	0.228236	0.227422	0.226695	0.226045	0.225447	0.224849	0.224237	0.223659	0.223135	0.222623	0.222113	0.22159	0.221061	0.220459	0.21977	0.218815	0.217596	0.216414	0.215539	0.214947
0.0510407	0.0498856	0.0486001	0.0471931	0.0458308	0.0445264	0.0432441	0.0419846	0.0407379	0.0394926	0.0382406	0.0369975	0.0357556	0.0345042	0.03324	0.0319512	0.0306756	0.0294521	0.028247	0.0270324	0.0257962	0.0245627	0.0233956	0.0222838	0.0211851	0.0200756	0.0189272	0.0177307	0.0165298	0.0153551	0.0141956	0.0130731	0.0119624	0.0108298	0.00970415	0.00860669	0.00750021	0.00632854	0.00514407	0.00401832	0.00290459	0.00171704	0.000503754	-0.000230606	-0.000517967	-0.000841299	-0.00118907	-0.00152065	-0.00186461	-0.0022581
NaN	NaN	NaN	NaN	NaN	NaN	NaN	NaN	NaN	NaN	NaN	NaN	NaN	NaN	NaN	NaN	NaN	NaN	NaN	NaN	NaN	NaN	NaN	NaN	NaN	NaN	NaN	NaN	NaN	NaN	NaN	NaN	NaN	NaN	NaN	NaN	NaN	NaN	NaN	NaN	NaN	NaN	NaN	NaN	NaN	NaN	NaN	NaN	NaN	NaN
0.015355	0.015486	0.0156418	0.0158451	0.0160664	0.016274	0.0165054	0.0168432	0.0172755	0.0177805	0.0183713	0.019039	0.0197329	0.0203645	0.0209965	0.021703	0.0224368	0.0231598	0.0238754	0.0245734	0.0252972	0.0260897	0.0269367	0.027783	0.02844	0.0289242	0.0293802	0.0293925	0.0290176	0.0287159	0.0285119	0.0284234	0.0284223	0.0284913	0.0285937	0.0283252	0.0275855	0.0266921	0.0257738	0.0248464	0.0240842	0.0235653	0.0231263	0.0227337	0.0223747	0.0220507	0.0217159	0.0213729	0.0210037	0.0201646
0.00546402	0.00526646	0.00509445	0.00522801	0.00564448	0.00603978	0.00643358	0.00681598	0.00716716	0.00747984	0.00748135	0.00720137	0.00691177	0.00660075	0.00628672	0.00598728	0.0057005	0.00541044	0.00515502	0.00495674	0.00477436	0.00459883	0.00445309	0.0040551	0.00340037	0.00314433	0.0035817	0.00432595	0.00504119	0.00552242	0.00577998	0.00601682	0.00622518	0.00639641	0.00655256	0.0067018	0.00681497	0.00687338	0.00675542	0.00648083	0.00617432	0.00581494	0.00516142	0.00423422	0.00331402	0.00242165	0.00154006	0.00068991	-0.000376856	-0.00165691
-0.114546	-0.114799	-0.115012	-0.115175	-0.115323	-0.115441	-0.115519	-0.115592	-0.115676	-0.115774	-0.115884	-0.115992	-0.116114	-0.116247	-0.116372	-0.116465	-0.11654	-0.116632	-0.116709	-0.11675	-0.116774	-0.116795	-0.116816	-0.116844	-0.116763	-0.116561	-0.116371	-0.116202	-0.116024	-0.116163	-0.116609	-0.116986	-0.117318	-0.117611	-0.117832	-0.118025	-0.118226	-0.118416	-0.118567	-0.118688	-0.118793	-0.118877	-0.118926	-0.118971	-0.119025	-0.119004	-0.118905	-0.118813	-0.118732	-0.118608
0.0719533	0.0711179	0.0703239	0.0695473	0.0687608	0.0680371	0.0674128	0.0668534	0.0663325	0.0658096	0.0652864	0.0648728	0.06463	0.0643897	0.0640502	0.0636409	0.0631478	0.0626446	0.0622456	0.0619529	0.0617134	0.0613773	0.0609167	0.0604969	0.0601807	0.0598568	0.0594677	0.0590939	0.058803	0.058557	0.0583319	0.0580909	0.0578407	0.0576673	0.0574876	0.057199	0.0568772	0.0564498	0.0558849	0.0553554	0.0548396	0.0542226	0.0534954	0.0527324	0.0519604	0.0511921	0.0504034	0.0496341	0.0489371	0.0482366
0.182534	0.182792	0.183044	0.183242	0.183438	0.183673	0.183347	0.182516	0.181837	0.181286	0.180773	0.180324	0.18	0.179768	0.179569	0.179345	0.179101	0.178922	0.178812	0.178676	0.17851	0.178288	0.17797	0.177654	0.177419	0.176859	0.175951	0.175083	0.174257	0.173485	0.172791	0.172144	0.171497	0.170408	0.168892	0.167446	0.166111	0.164848	0.163605	0.162381	0.16122	0.160205	0.159334	0.15851	0.15829	0.158126	0.15745	0.156801	0.15618	0.155596
0.123158	0.122808	0.122406	0.121984	0.121505	0.120985	0.120508	0.120043	0.119562	0.119095	0.118648	0.118189	0.117728	0.117295	0.116873	0.116429	0.115968	0.115506	0.115054	0.114638	0.114288	0.113963	0.113582	0.113154	0.112717	0.112272	0.111854	0.111488	0.111137	0.110705	0.11004	0.109222	0.108541	0.108109	0.107819	0.107307	0.106581	0.105902	0.105197	0.104572	0.104367	0.104538	0.10453	0.104502	0.104705	0.104906	0.105102	0.105074	0.104831	0.104829
0.110382	0.110197	0.109983	0.109736	0.109449	0.109156	0.108884	0.108616	0.108335	0.108042	0.107752	0.107458	0.107155	0.106843	0.106538	0.106267	0.106025	0.10578	0.10549	0.105183	0.104887	0.104578	0.104249	0.103913	0.103594	0.103285	0.10296	0.102629	0.102298	0.101955	0.101605	0.101235	0.10083	0.100464	0.100144	0.0998209	0.0995086	0.0991935	0.0988727	0.0985799	0.0983114	0.0980394	0.0977561	0.0974495	0.0971028	0.0967309	0.0963615	0.0960038	0.0956492	0.0952793
0.0100329	0.0105044	0.0109193	0.011278	0.0116562	0.0120728	0.012465	0.0128363	0.0132206	0.0136578	0.0141092	0.0145212	0.0148985	0.0152532	0.0155862	0.0158947	0.0161654	0.0164135	0.0166639	0.0168968	0.0171588	0.0174686	0.017781	0.0181091	0.0184427	0.0187931	0.0193801	0.020204	0.0210647	0.0219564	0.0228382	0.0236893	0.0245214	0.0253233	0.0261063	0.0268506	0.0275478	0.028358	0.0292918	0.0301804	0.0310192	0.0317476	0.0323433	0.0328754	0.0333777	0.0338647	0.0343464	0.034741	0.0350014	0.0351623
-0.0636165	-0.0635102	-0.0633678	-0.063215	-0.0630635	-0.0628864	-0.0627189	-0.0625248	-0.0622975	-0.0621198	-0.0619931	-0.0618964	-0.0618117	-0.0617013	-0.0615586	-0.0613809	-0.0612093	-0.0610579	-0.0608532	-0.0606259	-0.0604299	-0.0602487	-0.0602131	-0.0602886	-0.0606206	-0.0612519	-0.0618312	-0.0622456	-0.0625834	-0.0630119	-0.0634536	-0.0637996	-0.0641203	-0.0644492	-0.0647441	-0.0650436	-0.0653164	-0.0655458	-0.0657822	-0.065999	-0.0662012	-0.0664985	-0.0668517	-0.0671573	-0.0674923	-0.0678356	-0.0681018	-0.0683017	-0.0685112	-0.068751
-0.0491836	-0.049994	-0.0507918	-0.0515194	-0.0521575	-0.0527946	-0.0534388	-0.0540627	-0.0546741	-0.0552485	-0.0557781	-0.0563012	-0.0568151	-0.0571709	-0.0573713	-0.0575404	-0.0573831	-0.0569124	-0.0561815	-0.0554762	-0.0550688	-0.0546674	-0.0542137	-0.0537127	-0.0531981	-0.0524094	-0.0516239	-0.0511197	-0.0504221	-0.0495011	-0.0485752	-0.047697	-0.0468679	-0.0460527	-0.0452498	-0.0444993	-0.0434268	-0.0420303	-0.0406741	-0.0397959	-0.0390984	-0.0381449	-0.0372421	-0.0366583	-0.036084	-0.0352224	-0.0343834	-0.0335705	-0.0327956	-0.0320854
-0.22182	-0.22066	-0.219965	-0.21977	-0.219581	-0.219279	-0.219607	-0.220321	-0.220673	-0.220766	-0.22063	-0.220439	-0.220279	-0.219983	-0.219616	-0.21929	-0.218871	-0.218258	-0.217339	-0.216189	-0.215271	-0.214695	-0.214224	-0.213719	-0.213291	-0.213175	-0.214147	-0.215841	-0.217567	-0.219435	-0.221062	-0.222425	-0.223728	-0.225139	-0.226536	-0.227792	-0.229687	-0.232666	-0.235841	-0.238327	-0.239859	-0.241037	-0.242358	-0.243886	-0.245479	-0.246406	-0.246472	-0.246136	-0.246145	-0.246611
NaN	NaN	NaN	NaN	NaN	NaN	NaN	NaN	NaN	NaN	NaN	NaN	NaN	NaN	NaN	NaN	NaN	NaN	NaN	NaN	NaN	NaN	NaN	NaN	NaN	NaN	NaN	NaN	NaN	NaN	NaN	NaN	NaN	NaN	NaN	NaN	NaN	NaN	NaN	NaN	NaN	NaN	NaN	NaN	NaN	NaN	NaN	NaN	NaN	NaN
NaN	NaN	NaN	NaN	NaN	NaN	NaN	NaN	NaN	NaN	NaN	NaN	NaN	NaN	NaN	NaN	NaN	NaN	NaN	NaN	NaN	NaN	NaN	NaN	NaN	NaN	NaN	NaN	NaN	NaN	NaN	NaN	NaN	NaN	NaN	NaN	NaN	NaN	NaN	NaN	NaN	NaN	NaN	NaN	NaN	NaN	NaN	NaN	NaN	NaN
-0.0645258	-0.063132	-0.06174	-0.0602779	-0.0588326	-0.0575188	-0.0562423	-0.0549772	-0.0537808	-0.0526002	-0.0514635	-0.0504104	-0.0493265	-0.0481296	-0.0469823	-0.0459608	-0.044955	-0.0439562	-0.0429706	-0.0420134	-0.041082	-0.0401541	-0.0392858	-0.0384967	-0.0377287	-0.0369585	-0.0362549	-0.0356262	-0.0349632	-0.0342849	-0.0336435	-0.0329828	-0.0323404	-0.0317059	-0.0310501	-0.0305002	-0.0301982	-0.0300413	-0.0298544	-0.0296421	-0.0294072	-0.0291059	-0.0287123	-0.0282852	-0.0278678	-0.0274388	-0.0270213	-0.0266868	-0.0263867	-0.0261001
-0.0622248	-0.0621406	-0.0620862	-0.0620539	-0.0620722	-0.0621083	-0.0621201	-0.0621308	-0.0622122	-0.0622653	-0.0622424	-0.0622376	-0.0622869	-0.0623862	-0.0624625	-0.0625099	-0.062559	-0.0626174	-0.0626742	-0.0627206	-0.0627675	-0.0627354	-0.0626358	-0.062651	-0.0627409	-0.0628134	-0.0628948	-0.0629761	-0.0631285	-0.0633545	-0.063578	-0.0637901	-0.0639734	-0.0639986	-0.0638612	-0.0637037	-0.0635588	-0.0634607	-0.0634748	-0.0634867	-0.0634329	-0.0634491	-0.0635648	-0.0636849	-0.0637769	-0.0638802	-0.0640288	-0.0642123	-0.0643883	-0.0645567
0.156519	0.156609	0.156704	0.156793	0.156879	0.156982	0.157342	0.157951	0.158552	0.159153	0.159787	0.160436	0.161064	0.161675	0.162272	0.162876	0.163472	0.164043	0.164594	0.165129	0.165659	0.166173	0.166667	0.167141	0.167574	0.167977	0.168372	0.168738	0.169081	0.169426	0.169763	0.170079	0.17038	0.170685	0.171004	0.171332	0.171658	0.171963	0.172257	0.172567	0.172874	0.17316	0.173483	0.173848	0.174194	0.174501	0.174801	0.175117	0.17545	0.175787
-0.00932826	-0.00915204	-0.0089737	-0.00879593	-0.00861425	-0.00844632	-0.00828704	-0.00812151	-0.00795782	-0.00780222	-0.00765135	-0.00749571	-0.00734109	-0.00718929	-0.00703909	-0.0069049	-0.00677297	-0.00662461	-0.00648809	-0.00637141	-0.00625545	-0.0060301	-0.00569908	-0.00538533	-0.00509214	-0.0048022	-0.00451313	-0.00423011	-0.00396176	-0.00370971	-0.00345576	-0.00319852	-0.00294855	-0.00270589	-0.00247726	-0.00227095	-0.00207106	-0.00185423	-0.00162682	-0.00141014	-0.00119366	-0.000974016	-0.000766759	-0.000563281	-0.000358946	-0.000161604	3.16718e-05	0.000211176	0.000376204	0.000548247
-0.0317767	-0.032596	-0.0328765	-0.0327212	-0.0324169	-0.032656	-0.0330582	-0.0327721	-0.0320677	-0.0315472	-0.0316845	-0.0320484	-0.0323078	-0.0326338	-0.0326957	-0.0324597	-0.0320989	-0.0319345	-0.0320411	-0.0327211	-0.0337651	-0.0346184	-0.0359398	-0.0373954	-0.0380193	-0.038065	-0.0377869	-0.0370646	-0.0362404	-0.0357437	-0.0351223	-0.0341615	-0.0334254	-0.0333384	-0.0336841	-0.0336422	-0.0334682	-0.0333471	-0.0329865	-0.032892	-0.0330184	-0.0333394	-0.0337926	-0.0338645	-0.0340587	-0.0347738	-0.0354944	-0.036398	-0.0378511	-0.0394008
NaN	NaN	NaN	NaN	NaN	NaN	NaN	NaN	NaN	NaN	NaN	NaN	NaN	NaN	NaN	NaN	NaN	NaN	NaN	NaN	NaN	NaN	NaN	NaN	NaN	NaN	NaN	NaN	NaN	NaN	NaN	NaN	NaN	NaN	NaN	NaN	NaN	NaN	NaN	NaN	NaN	NaN	NaN	NaN	NaN	NaN	NaN	NaN	NaN	NaN
NaN	NaN	NaN	NaN	NaN	NaN	NaN	NaN	NaN	NaN	NaN	NaN	NaN	NaN	NaN	NaN	NaN	NaN	NaN	NaN	NaN	NaN	NaN	NaN	NaN	NaN	NaN	NaN	NaN	NaN	NaN	NaN	NaN	NaN	NaN	NaN	NaN	NaN	NaN	NaN	NaN	NaN	NaN	NaN	NaN	NaN	NaN	NaN	NaN	NaN
NaN	NaN	NaN	NaN	NaN	NaN	NaN	NaN	NaN	NaN	NaN	NaN	NaN	NaN	NaN	NaN	NaN	NaN	NaN	NaN	NaN	NaN	NaN	NaN	NaN	NaN	NaN	NaN	NaN	NaN	NaN	NaN	NaN	NaN	NaN	NaN	NaN	NaN	NaN	NaN	NaN	NaN	NaN	NaN	NaN	NaN	NaN	NaN	NaN	NaN
-0.129314	-0.129187	-0.129039	-0.128896	-0.128738	-0.128526	-0.12828	-0.127975	-0.127609	-0.127411	-0.127351	-0.127494	-0.127827	-0.128113	-0.128448	-0.128796	-0.129036	-0.129088	-0.128997	-0.128843	-0.128786	-0.128874	-0.129089	-0.129391	-0.12965	-0.129883	-0.130091	-0.130313	-0.130438	-0.130517	-0.130673	-0.130818	-0.130936	-0.131035	-0.131145	-0.131237	-0.131287	-0.13132	-0.131345	-0.131363	-0.131402	-0.131452	-0.131501	-0.131564	-0.131783	-0.131995	-0.13203	-0.132065	-0.132091	-0.132077
0.191679	0.191339	0.190939	0.190534	0.190116	0.189714	0.189323	0.188702	0.18789	0.187152	0.186475	0.185826	0.18522	0.184671	0.184155	0.183693	0.183357	0.183057	0.182568	0.181911	0.181236	0.180565	0.179911	0.179288	0.178721	0.178213	0.177748	0.177319	0.176908	0.176509	0.176132	0.175796	0.1755	0.175201	0.174862	0.174503	0.174195	0.173975	0.173794	0.17362	0.173486	0.173402	0.173113	0.172651	0.172288	0.172031	0.171851	0.17168	0.171518	0.171411
-0.112167	-0.112369	-0.112621	-0.112903	-0.113151	-0.113321	-0.113457	-0.113562	-0.113656	-0.113771	-0.113878	-0.113966	-0.11406	-0.114144	-0.114206	-0.11427	-0.114385	-0.114495	-0.114539	-0.114562	-0.114587	-0.114616	-0.114645	-0.114636	-0.11439	-0.113961	-0.113593	-0.113261	-0.112937	-0.112622	-0.112263	-0.111823	-0.11134	-0.110836	-0.110429	-0.110117	-0.109677	-0.109086	-0.108513	-0.108176	-0.108039	-0.107915	-0.107805	-0.107741	-0.107712	-0.107693	-0.107674	-0.107666	-0.107654	-0.107599
0.232007	0.230577	0.229324	0.228411	0.227651	0.226872	0.226083	0.225298	0.224474	0.223622	0.222782	0.221861	0.220821	0.219799	0.218792	0.217721	0.216677	0.215662	0.214604	0.21347	0.21228	0.211074	0.209829	0.208509	0.207137	0.205748	0.204323	0.202864	0.201382	0.199877	0.198355	0.196819	0.195265	0.193762	0.192308	0.19083	0.189347	0.18798	0.186733	0.185549	0.184382	0.183097	0.181704	0.180286	0.178864	0.177449	0.176044	0.174637	0.173198	0.171736
0.0716133	0.0709484	0.0702213	0.0695118	0.068789	0.0680505	0.067314	0.0665977	0.0658655	0.0651369	0.0644769	0.0637558	0.0629802	0.0621446	0.0612022	0.0602596	0.0593589	0.058514	0.0576929	0.0568821	0.056102	0.055361	0.054402	0.0532303	0.052086	0.0509599	0.0498465	0.0487486	0.0476905	0.0463804	0.0448092	0.0432795	0.0417969	0.0403522	0.0389403	0.037555	0.0362049	0.0348988	0.0334981	0.0320004	0.0305353	0.0291138	0.027745	0.0264274	0.0251641	0.0239571	0.022826	0.021767	0.020595	0.0193031
0.152992	0.153536	0.153898	0.154031	0.153904	0.153564	0.153084	0.152474	0.151732	0.151353	0.151296	0.15102	0.150518	0.14982	0.149995	0.150991	0.151731	0.152239	0.15253	0.152614	0.153173	0.154174	0.154898	0.155394	0.155251	0.154499	0.153611	0.152129	0.150089	0.147944	0.145682	0.143316	0.140863	0.138302	0.135622	0.132865	0.130056	0.12717	0.123726	0.119743	0.115738	0.111745	0.108145	0.104899	0.101621	0.0983332	0.0950051	0.0915964	0.088152	0.0846995
-0.00580826	-0.00641102	-0.00703192	-0.00784041	-0.00858688	-0.00923149	-0.00987406	-0.010467	-0.0110191	-0.0116286	-0.0122648	-0.012858	-0.0134706	-0.0141121	-0.0147208	-0.0153244	-0.0159351	-0.0165088	-0.0171341	-0.0178484	-0.0185459	-0.0191663	-0.0199374	-0.0209188	-0.0218858	-0.0227779	-0.0234788	-0.0239561	-0.0243621	-0.024809	-0.0252941	-0.0257092	-0.0260165	-0.0262338	-0.0263893	-0.0266015	-0.0268263	-0.0268866	-0.0269715	-0.0271762	-0.027327	-0.0273581	-0.027299	-0.027275	-0.027294	-0.0272744	-0.0272003	-0.0271412	-0.0271398	-0.0271028
-0.0145902	-0.0141645	-0.0137923	-0.013484	-0.0132937	-0.0133446	-0.0135559	-0.013805	-0.0141115	-0.0142143	-0.0140104	-0.013786	-0.0136702	-0.013641	-0.0136238	-0.0136215	-0.0137495	-0.0140762	-0.0143405	-0.0143925	-0.0144931	-0.0144408	-0.0143084	-0.0144928	-0.0148097	-0.0151068	-0.0155322	-0.0159392	-0.0161575	-0.016517	-0.017127	-0.0174185	-0.0172239	-0.0173869	-0.0180124	-0.0181381	-0.0177254	-0.0172434	-0.016687	-0.0160551	-0.015259	-0.0143947	-0.013652	-0.0120421	-0.00953134	-0.00750682	-0.00597654	-0.00455994	-0.00325453	-0.00201474
-0.069073	-0.068888	-0.0687104	-0.0685296	-0.0683289	-0.0681048	-0.0678373	-0.0675287	-0.0671989	-0.0668586	-0.066505	-0.066122	-0.0657303	-0.0653515	-0.0650365	-0.0647667	-0.0644718	-0.0641737	-0.0638953	-0.0636713	-0.0636458	-0.0637716	-0.0638599	-0.0638922	-0.063976	-0.0641265	-0.0642609	-0.0643791	-0.0644795	-0.0645633	-0.0646328	-0.0646871	-0.0647128	-0.0647166	-0.0647415	-0.0647919	-0.0648267	-0.064942	-0.0650124	-0.0649391	-0.0648609	-0.0647648	-0.0646428	-0.0646542	-0.0648111	-0.0649563	-0.0650855	-0.0652033	-0.0653153	-0.0654151
0.0237712	0.0230857	0.0223959	0.0216584	0.0208675	0.0200806	0.0194167	0.0188936	0.0183872	0.0178521	0.0173973	0.0170594	0.0167125	0.016334	0.0159239	0.0154718	0.0149758	0.0144602	0.0139386	0.0133825	0.0128344	0.0123035	0.0117478	0.0111929	0.0106291	0.00994037	0.00918304	0.00845473	0.00769609	0.00691288	0.00611275	0.00533104	0.00459953	0.00385113	0.00307108	0.00230087	0.00152242	0.000703465	-0.000122216	-0.000918071	-0.00180968	-0.00279227	-0.00375507	-0.00469938	-0.00561758	-0.00641592	-0.00700034	-0.00750959	-0.00803758	-0.00849727
0.183523	0.182846	0.18217	0.181462	0.180838	0.180363	0.18002	0.179769	0.179589	0.179478	0.179394	0.17932	0.179252	0.179124	0.178948	0.178792	0.178717	0.178789	0.178973	0.178871	0.178667	0.178701	0.17878	0.179092	0.179415	0.179561	0.179725	0.179726	0.179504	0.17925	0.17909	0.178954	0.178831	0.178782	0.178767	0.17875	0.178647	0.178473	0.178324	0.177794	0.176891	0.176048	0.175256	0.174506	0.1738	0.172684	0.171182	0.169771	0.168449	0.166965
0.0833155	0.0829544	0.0825795	0.0821681	0.0817408	0.0813079	0.0808791	0.0804865	0.0801415	0.0798116	0.0794643	0.0790988	0.0787103	0.0783113	0.077907	0.0774858	0.0770441	0.0765942	0.0761623	0.0757387	0.0753063	0.0748546	0.0743911	0.073938	0.0734853	0.0730279	0.0725747	0.0721193	0.0716708	0.0712422	0.0708031	0.0703584	0.0699482	0.069549	0.0691471	0.0687489	0.0684349	0.0682241	0.0680436	0.0678756	0.0677031	0.0675246	0.067325	0.0671063	0.0668847	0.066675	0.0664917	0.0663206	0.0661517	0.0659485
[truncated: 2,950 more columns]

## Sheet: Figure5
14.02	1287.45
-0.38302	159.695
5.36034	436.972
12.5976	779.944
-14.9682	686.534
0.415118	741.505
11.256	-451.021
16.6236	677.599
-0.425221	419.337
5.8935	54.509
-0.342617	176.848
-13.4504	424.157
-0.556769	325.118
5.54667	322.747
16.3195	-35.6259
-0.772638	457.872
0.053065	-313.882
19.4348	1052.34
10.1555	434.297
-18.7001	-398.028
15.7572	1537.51
-0.348201	100.305
8.08518	1088.78
-0.530552	573.827
8.97488	-693.006
19.6306	69.3389
0.251037	374.425
13.2704	728.409
0.0381295	554.948
8.55193	205.763
6.54662	568.47
19.5811	740.901
16.0948	720.956
2.89319	-395.113
1.14869	543.175
19.515	974.315
19.7265	1070.7
4.75664	-210.477
