# Supplementary material for: Value-based decision-making between affective and non-affective memories
Source: iScience. 2024 Feb 24;27(3):109329. doi: 10.1016/j.isci.2024.109329 (PMC10933545; doi:10.1016/j.isci.2024.109329)
Supplement: Data S1. Numerical estimates underlying main figures [file mmc2.zip › iScience_data_&_code/model_Likelihood_5p.m]

function [param_like, NegLL]=model_Likelihood_5p(inputs, choice_input, x1, x2, x3, x4, x5)
%model with 5 free parameters
params=5;
trial_start=1; %exclude trials


prob_L =exp(-x1*(-log(inputs (:,2))).^x2); %2 param weighting function
prob_R =exp(-x3*(-log(inputs (:,3))).^x4); %2 param weighting function

%value difference
valdiff= prob_L - prob_R;
qF1=1./(1+exp(-x5.*valdiff(trial_start:end,1))); %inv temperature
qF2=1-qF1; 


inflate=10.^(length(inputs)/5);
%% Likelihood
prodL=(prod(qF1(choice_input(trial_start:end,1)==1,1))).*inflate; %prod of logL if accept; accept always on the L side
prodR=(prod(qF2(choice_input(trial_start:end,1)==0,1))).*inflate; %prod of logR if reject
LL=prodL.*prodR; %combined multiplication of likelihoods
param_like=LL/length(inputs(trial_start:end,1));

%%NegLL
qF1(qF1<1e-16)=1e-16;
qF2(qF2<1e-16)=1e-16;

log_like_F1= log(qF1); %take the log of each trials for left choice
log_like_F2= log(qF2); %take the log of each trials for right choice
sumL=(sum(log_like_F1(choice_input(trial_start:end,1)==1,1))); %sum of logL if accept; accept always on the L side
sumR=(sum(log_like_F2(choice_input(trial_start:end,1)==0,1))); %sum of logR if reject
neg_LL= (sumL+sumR); %total loglikelihood
NegLL=neg_LL/length(inputs(trial_start:end,1));
