# Supplementary material for: Value-based decision-making between affective and non-affective memories
Source: iScience. 2024 Feb 24;27(3):109329. doi: 10.1016/j.isci.2024.109329 (PMC10933545; doi:10.1016/j.isci.2024.109329)
Supplement: Data S1. Numerical estimates underlying main figures [file mmc2.zip › iScience_data_&_code/rescorla_wagner_2lr_posneg.m]

function [r]=rescorla_wagner_2lr_posneg(Y,choice,alpha,start)
%[r]=rescorla_wagner(Y,alpha,start)
% Y is column of wins and losses
% alpha is [pos_lr neg_lr], start is [start_reward start_loss]
%[r]=rescorla_wagner(Y,alpha)  (start is assumed to be 0.5
% Output is probability estimate

if(nargin<3) start=[0.5];end
r=zeros(size(Y));
r(1,:)=start;

for i=2:size(r,1)
    if choice(i-1,1)==1
        if (Y(i-1,1)-r(i-1,1))>0
            r(i,1)=r(i-1,1)+alpha(1)*(Y(i-1,1)-r(i-1,1));  % i.e. they get a win, so a positive lr
        else
            r(i,1)=r(i-1,1)+alpha(2)*(Y(i-1,1)-r(i-1,1)); % negative lr
        end
    else
        if ((1-Y(i-1,1))-(1-r(i-1,1)))<0 %outcome and expectations about the worse shape encoded oppositely
            r(i,1)=r(i-1,1)+alpha(2)*(Y(i-1,1)-r(i-1,1)); % negative lr
        else
            r(i,1)=r(i-1,1)+alpha(1)*(Y(i-1,1)-r(i-1,1)); 
        end
    end    
end
