# Supplementary material for: Value-based decision-making between affective and non-affective memories
Source: iScience. 2024 Feb 24;27(3):109329. doi: 10.1016/j.isci.2024.109329 (PMC10933545; doi:10.1016/j.isci.2024.109329)
Supplement: Data S1. Numerical estimates underlying main figures [file mmc2.zip › iScience_data_&_code/RL_2LR_B_posneg.m]

function [param_like, NegLL]=RL_2LR_B_posneg(rew_input, choice_input, x1, x2, x3)
%full model with 3 free parameters
I=[rew_input(:,1)];
start=[0.5];
alpha=[x1 x2];
fractal_1=rescorla_wagner_2lr_posneg(I,choice_input, alpha,start); %store for fractal 1

fractal_2=1-fractal_1;

% value difference
valdiff= (fractal_1(:,1)-fractal_2(:,1)); 
qF1=1./(1+exp(-x3.*(valdiff(1:end,1)))); 
qF2=1-qF1;
 

inflate=10.^(length(rew_input)/5); %negligible effect
%% Likelihood
prodL=(prod(qF1(choice_input(1:end,1)==1,1))).*inflate; %prod of logL
prodR=(prod(qF2(choice_input(1:end,1)==0,1))).*inflate; %prod of logR
LL=prodL.*prodR; %combined multiplication of likelihoods
param_like=LL/length(choice_input(1:end,1));

%%Neg LL
qF1(qF1<1e-16)=1e-16;
qF2(qF2<1e-16)=1e-16;

log_like_F1= log(qF1); %take the log of each trials for left choice
log_like_F2= log(qF2); %take the log of each trials for right choice
sumL=(sum(log_like_F1(choice_input(1:end,1)==1,1))); %sum of logL 
sumR=(sum(log_like_F2(choice_input(1:end,1)==0,1))); %sum of logR 

neg_LL= (sumL+sumR); %total loglikelihood
NegLL=neg_LL/length(choice_input(1:end,1));
